# Supplementary material for: Insights into the differences related to the resistance mechanisms to the highly toxic fruit Hippomane mancinella (Malpighiales: Euphorbiaceae) between the larvae of the sister species Anastrepha acris and Anastrepha ludens (Diptera: Tephritidae) through comparative transcriptomics
Source: Front Physiol. 2024 Jan 18;15:1263475. doi: 10.3389/fphys.2024.1263475 (PMC10830740; doi:10.3389/fphys.2024.1263475)
Supplement: Supplementary file 3 [file DataSheet1.xlsx]

## Sheet: Note
Supplementary data containing the DEGs found in A. ludens (Sheet2) and A. acris (sheet 3) with their baseMean values, log2FoldChange, lfcSE, stat, pvalue, padj, description, and the transcript sequence.

## Sheet: A. ludens_DEGs
ID	baseMean	log2FoldChange	lfcSE	stat	pvalue	padj	Description	Seq
UN000211	95.9083	-9.64495	1.30682	-6.61527	3.70862e-11	3.59214e-08	Ran binding domain;Ran binding domain;Ran binding domain;Tetratricopeptide repeat;Tetratricopeptide repeat;Zinc finger, RanBP2-type;Zinc finger, RanBP2-type;Zinc finger, RanBP2-type;Zinc finger, RanBP2-type;Ran binding domain;Ran binding domain;Ran binding domain	tttgggtgagaaacaagaatgtacaaaaccaagaaagaagtggatgcccatgtgcgaactgcgctttcgaaattgcggtcagagactgagcgtcagttacgcagttttaccatcgccaaactatactacaaaatcaacgagtattcttctgccgaacaatatcttcgctcctacttgagtgtaaaagaggataatgatcaggcccacaaattactcgggcaatgctatcaacgatttaagaaaccagataaggcactacagtcttttcagcgatccttgcagctgaatccaaagcagcccgatgttttggccgatgtctgtcaactgttattggaagacgggaacttaaacgtaaataaagccaaatattggtgtgagttagctgagtccgaaaaagtg…
UN000307	18.4602	-7.26764	1.45546	-4.30628	1.66021e-05	0.00271565	PIK-related kinase, FAT;Transcription-associated protein 1	atggctcaaaatgaatttaacacatttcgaagttatgttaatatattaagtgatccctcagctaaagaggaaattaagtttaaagcggcacaagagctaagtgaacattttgaactaataatacaaagcccttcatacccagctttcttagaacttgcgctaaaagtatttattcggatattacaagatggggaaccacagtttattcaagaaaatagttctcaacatatacgaaaattaatattggaaatgattcatagattgcctattagcgaaaacctacgtcaacatgtaaagcccataatctcagtaatgcttaagattcttagaagcgacaacgaagaaaacgtactggttagtctaagaataataatagaattacataaacatttccggccg…
UN000490	18.9923	-7.30944	1.31212	-4.8086	1.51994e-06	0.000374358	Biotinyl protein ligase (BPL) and lipoyl protein ligase (LPL), catalytic domain;Biotin protein ligase, C-terminal	atgttgactttattttatgcgactgcgacttttctgcagtcttggcgtatcaagaatgtctgtgttaaaatttgccagcaattagctcaaaagacgagcgtcgccttttatacgttgccagcaggaacggatgatggttttgatccaacattagcggcgtcggatttctgctataatcgcaatgcagcgcgtgtttccgaaatactctggttaaatggcgagcatcgcggttgttgtctatcaccattgcaagtggttcaactaatgccttggatatcatttggagagtgtacggcgtcagcagacactatgttgctaccttttgcgcattcacctgctccagcagatttgttggagcgtttatcggggtcaagtaaggggaaaatgttacatcttcta…
UN000702	17.7964	-7.21357	1.34203	-4.62998	3.65693e-06	0.000793516	C2 domain-containing protein 2-like;C2 domain;C2 domain	atggatttagcagatcaaatcgatgattatatttgttcatttgaaggaattggtgatttaacaatggactcattagcaatgttcatatttatttgggccgtattggccctcttcatagtatggctgtgtaaatttttatacaataaatatgtggtaaataataataaaacgccaacaagtcagagtaacagtcggcaaagcagtgtggtgcccagtggggccagcacaacgaaaactgaagcgagcaagcgactatccgaaccgagagaagtaatggcaagcaaagcagattttaaggacttagctgctaaacctgctggtgcacgtggtcgcacaccagttggcggtgctgtaggtggtgttgtgggaccccgacgacgcatggtgcggcagggctca…
UN001213	11.5747	-6.59367	1.36099	-4.11001	3.95641e-05	0.0055775	Phosphatidylinositol 3-kinase, C2 domain;Phosphatidylinositol 3-kinase Ras-binding (PI3K RBD) domain;Phosphatidylinositol 3-kinase, C2 domain;Phosphatidylinositol 3-kinase Ras-binding (PI3K RBD) domain;Phosphatidylinositol 3-kinase adaptor-binding (PI3K ABD) domain;Phosphoinositide 3-kinase, accessory (PIK) domain;Phosphatidylinositol 3-/4-kinase, catalytic domain;Phosphatidylinositol 3-/4-kinase…	gatgtattgcctgaggtgattaaagaagcaaaaaactttccgttatgtcatctaataaaagatccttgtgactatgaagtcagtggcatatctaatttcgctaacgttgattgttttaccgatgaaactaaacgcctatctgaaatacaacctttcttttgcctactacgactgggcgaacgcacagaaacctcttctatatccagtgattatgaactctccaaattggtgagtaatatgattggcaaatcttttgaagaatatagttcgcagcgtagtcccgaggttgatgactttcggcgcaagctggcacacctctgcgacaaaatggaacaggtgcgttcccgctttacatggtcagagaaattgctttacgagcatccgatgcgtattgcaaat…
UN001958	17.4948	-7.19156	1.44359	-4.28901	1.79472e-05	0.00284868	SH3 domain;SH3 domain;Dbl homology (DH) domain;Dbl homology (DH) domain	tcacccagagccacaaatccctctacattagcaacggttaatgatgtgaaaagcaattactcaacgaatttgacgcatcaagtgcgcgcagtgtcgagtccctcgctcacagacgccttacaagaggaagaaaacgaggcttctaccaccaccgctgctccaactacattaaagtgtttcagtcagatttcaacttcggcttatgcatccagcgaatctacgccgacgatggtcactgtgacaacgaagaatagcaatgtgagtggcaagccaatgggactgccaaatagccagagtgtaggtgtattgcagaagttcaaacgcacgctaaccaattttaataagccatcacaacaacaactaccaccacatattgcaaacagtagcagcacacagacg…
UN002893	11.7257	7.37255	1.5013	4.24468	2.18908e-05	0.00339909		gacaccgaaactcagacagatgccatggatattagtgagacggacattagtccaagcgcgtgctttgcaatgcgcgatatctcaatgactcttgcgcccgacaccgagctgccctcctacgaggttttgtatgcaatggatcgcattaatcagcgccagccagcggagccacaaactgctatgcaacgtgcacaacaaccatcacagcacctaaaggagcaacaaccacagaccgatgtgccagtagaagcggcgacgactcctactagtctaaatggtaactccatgacaccttcagatgtgactttccaagatgcatgctctagtcctgaccaattgctcgacgatgtgatcaacagcaatgaacggctggacatacccgattactgcagttccaat…
UN003100	14.6679	21.0281	3.91071	5.12134	3.03371e-07	0.000106568		cttattcgatacggatcttaagtttgataacttctcatctgatttggccataaaacaagaaccacaatcctttactgatgctgaaatgcatgcattagctaaagatcgacagaagaaagacaaccataatatgatcgaacgaagacgacgattcaacataaacgatcgcattaaagaactgggtacgctgctgccaaagacaaacgacccgtattacgaagtggtacgtgacattcgtccaaacaagggcacaatacttaaatcttctgtcgattacatcaaatgcctgaaacacgaagtatcacgactgaaacagaatgaattgcgtcaacgccaaatggaatcgcaaaaccgaaagctattgaatagaataaaagaattagaaatgcaagcaaaatc…
UN003105	425.433	6.14459	1.06276	4.84078	1.29329e-06	0.00033796	Sushi/SCR/CCP domain;Sushi/SCR/CCP domain;Sushi/SCR/CCP domain;Sushi/SCR/CCP domain;EGF-like calcium-binding domain;EGF-like calcium-binding domain;EGF-like calcium-binding domain;EGF-like calcium-binding domain;EGF-like calcium-binding domain;EGF-like calcium-binding domain;EGF-like calcium-binding domain;EGF-like calcium-binding domain;EGF-like calcium-binding domain;EGF-like calcium-binding do…	atggcggcgcgctgtcaactcttttggctggcggccgtggcgttaattagcgtgtcactggcgcgttatgaggattgtgagaatgcgcccgtggtggagcattcctccatacagattatcgatgaagaggatacagtgcgagttatttacacatgcgaagagggctacgagttgcggggcaccacagagttggtatgcgatttggatacagatctctgggatgccgatccgccgatatgcgcaaaagctgagacttcgaaggagttggacagcgctgcaaataccgagcgcgctagaaaaaagaaacctcaggatatagtggaagatcgacacgtgtccgcagagatggctgcctcactggatatgtcttgcgtgcaggctaaagttaaggcacccgaa…
UN003212	39.1072	-8.35	1.35232	-5.4351	5.47651e-08	2.44481e-05	Large proline-rich protein BAG6;Ubiquitin-like domain	ctgactatacgtcaatttaaggacaaaatcgccgagaagactaatatagcggcagaccaacaacgtatcatttattgtggacgtgttcttgctgatgaaaaacaattgaaagaatatgatgttgatggaaaagttgtgcatgtggccgagcgaccaccaccgtcgcagcgggacccttcgacttccaattcctccacgaatgatgcacctagtgcacgtgaacggcccaataatcgtgttggcatgcggaattctcctctatttcgggctttggatggcatggtcgtcggcaccatggcaataccaatgaaccctgtacaaaataacgtgcagcaacctgtaaatccttttgctgtttcctcatcattttgcgtaaatcgcataacagtggctcgacat…
UN003293	1646.71	5.12601	1.17896	3.4997	0.000465789	0.0432075	Fibrillar collagen, C-terminal;Collagen triple helix repeat;Collagen triple helix repeat;Collagen triple helix repeat;Collagen triple helix repeat;Collagen triple helix repeat;Collagen triple helix repeat;Collagen triple helix repeat;Fibrillar collagen, C-terminal	gcatttaatgagcgaccgcaagcagaggagccgcaaccggaagccgatttaccgggcacagatgagttcgaagcatacgattacaacaactacgaagatgtggacgtggatgccgacgtgaatgtaggcggcactaacggtttcgatacccaccaggaagcaagcaacccgtcgaatgtgccaaatgttgaaacccccgccaacgttgtgggtgctttttcatgtctgtatgagggtaattggtatcgcgatggtgatgaatttaccagcgagcgcaatggctgcacaaattcttgttcttgcactgaaggcaaggtgatctgtcgcgagactgaaaattgcatgcacatcccaccagcaacttccaccacaacaactaccacgacgacagagcctaat…
UN004018	8.08597	-6.07879	1.43986	-3.52729	0.00041984	0.0403423		atggacggttttgggcgcttttttgctaaccttcagcggcagctgagtacaatgctacaggcagtgttaaatttgcaatttgtacgatggatcgtcgatttctactcaaaattaactactgatcgtcatattgatgctgaggtcgacgcaggcgccatcgccaatggcatcgaaaacaatagcgttagacagcgcattaaatgggcctgcggtgctgcggaggacgccaatgagtcaaactctgcgacagaatcggaagttggcgtcggtgacagtggcaatgctagcgagagcgatggcaaccaaagtatggaaaaaggtgaggcgggaacggaggcgaaggcggctacagtgacgcccagcttggatacgaagtgccaacgaaatgcggttgccgat…
UN004117	411.11	5.18854	0.975249	4.29484	1.7482e-05	0.00281657	Laminin G domain;Collagen triple helix repeat;Collagen triple helix repeat;Collagen triple helix repeat;Collagen triple helix repeat	gatggctttgtggacttgattcgcgaattcggcctacccgatctgccgcccggcatcattggagtgccgggtatctgcggcaatgaacgtaatccctatcaggtgtacagtacgccggcttttcgcatcaccaaagatgccatactcaccgtacaaaccgcacaatccttccctaatggctttcccacagacttttcaatcattttggctctgcgcagcaatcaaacgaacccaacaaaagcgcccgttttcactatatattcggacgagagtgaggaggtgctctcgcttaatctgggcaaagagattagtcttagttatgaacaaaccgatgctacattcaatcaacgtaataccattaattttggcattggctttagtgacacgaattggcatcgc…
UN004233	16.3383	-7.09358	1.62026	-3.76087	0.000169323	0.0197187	Sister chromatid cohesion protein Pds5	atgacggaggtaaaatatccttcaggctgtcgtccgctgactgaggatttagggacagacgaactcatccgtagacttaagacactaactcatgccttacaagcgatgggacaagatgaaaaacaccttcatgactacatacaattggcgttgctactagtagatgattactttctacaacacacgtcgcgtgatgttcaacttttagttgcatgttgtatagctgatattttaagagtgtttgcccctgaggcaccatataaggaccaagaccaaatcaaaactatattcatgttcttcattaagcaacttcacggtctcaaagatccaaaagatgcatcatttaaaagatatttctatttgctggaaaatttggccttcgtaaaatcgtttaacatg…
UN004265	12.4432	-6.70098	1.37986	-4.13157	3.60293e-05	0.0051469		tggggcagggagtgtcancttttgaattatgagcgcacaaaaacgcagtaaaattaacaatagctatgaatctgaaccgtctagtagttcctcgctcaatgagcaactcgagtataacgtagtatatgatgaaagtatgcatttaccatatatactaaaacccccatcatacgaaactgaagttgtaataccagcagatggtaattttattatatctagtcaggaaaataaaattcctctcatagcaatgtctagttctcttcctggaatgtatgaagaacaatcaccgcctaggaataataaaactgttgtaagtcctactttgagtcagaagtccgcatttaaagggtttggtgaaagcccttatggcaaattgcaaagggaatttttttcatctac…
UN005025	31.6094	-8.045	1.43627	-4.90506	9.34e-07	0.000270456	FERM adjacent (FA);FERM, C-terminal PH-like domain;FERM, C-terminal PH-like domain;FERM central domain;Band 4.1 domain;FERM, N-terminal;FERM adjacent (FA)	atgttgcgctttttaagtcgccggaaggtgcgtagcaactatgtggaaagcagaggaggcgtcggtggaggtggcggaggagcaggtgttacgaatgcgggtagtagtggcggaacgcaaattaaggcgcagcgtatgccagtaaataaaaataaaattgaatgtcgtgtagtgttgctggataatacagatctctccattgaactatcgaaaaaggccctaggaagcttcctgtatgagcaagtgttctatgctttagatgtaatagaaaaagactacttcggtttacagtttacggatgctaatcatgttaaacactggctggatcccacaaaacctattaagaaacaagtaaaaattggtccaccttacactttccgtatgaaagtcaaattttac…
UN006134	304.336	-2.08964	0.300408	-3.6272	0.000286511	0.0303679	EGF-like calcium-binding domain;Low-density lipoprotein (LDL) receptor class A repeat;Low-density lipoprotein (LDL) receptor class A repeat;Low-density lipoprotein (LDL) receptor class A repeat;Low-density lipoprotein (LDL) receptor class A repeat;Low-density lipoprotein (LDL) receptor class A repeat;Low-density lipoprotein (LDL) receptor class A repeat;Low-density lipoprotein (LDL) receptor clas…	tgcaatgagacctgccggtccgatgagttcacctgcggcaatggacgttgcatacaaaaacgttgggtctgtgaccaggacgacgactgtggtgatggcaccgatgagcacgagtgtccgccaaaagcgtgtaatccgcacagcgaattcacatgcaccgatggcggttgcatcaccaaacgttgggtgtgcgatggtgaaccggattgcttggatggctccgatgaggagcaatcgtgcaacaagaacgccacccatgtcataacgccatgcctgccgcacgagtttcaatgccgcgatcgcattacctgccttcatcacaactggttgtgtgacggcgagaaggattgtcctcatggtgatgacgaactgcaggcaaattgccgcaatacgacatgt…
UN006181	2405.09	2.11899	0.324891	3.44419	0.000572766	0.0496424	Glucose-6-phosphate dehydrogenase, C-terminal;Glucose-6-phosphate dehydrogenase;Glucose-6-phosphate dehydrogenase, NAD-binding;Glucose-6-phosphate dehydrogenase	atggccaccaaacacttgaagaatcacaacaaaaatgagcttgaagaagaaaccgcactcgagcacatcattaaatcactggagaatccgacaatgatatgcgagggtacacacttcgattcacatgtgccacacacatttgtcatatttggcgcttcgggcgatttggccaagaagaaaatctatccaaccttgtggtggctcttccgtgacaatttgctgccgaaaccaactaaattttgtggttatgcgcgttcaaagcttactgtcgccgacttgagggcgaaatgccatcaatacatgaaggtgcaaccacatgagcaggccaagtatgaggagttttggcaatacaactactatgtagccggtggctatgatcaacgtagcgatttcattacc…
UN006674	168.209	-10.4558	1.20916	-7.82015	5.27583e-15	1.13051e-11	GW182, middle domain;Protein Gawky;Ubiquitin-associated domain	atgctagcagctaatttaccagtatgccaatacgctggaatgcctggacaaagcaacagtaataacggtgggaccagtaataacaataacagtagcactaataatactaagacaaataacagtagcagctgtaactctggcacaagtggtccgaattcgaataataataatggtggcattagcacgggcagtgttggattagttggtggtggtacttctgcagcagctgctaaaaatcaattagaacaattgaacacaatgcgagaggcgcttttttctcaggatggttggggttgccagcacgttaatcaggacacgaattgggaagtgcctagttcacctgagccaacaaacaaagatccatctggtggaccaacgatgtggaaacctactataaat…
UN006890	21.2523	-7.47291	1.48685	-4.35344	1.34017e-05	0.00227905	EGF-like domain;EGF-like domain;EGF-like domain;EGF-like domain;EGF-like domain;EGF-like domain;EGF-like domain;EGF-like domain;EGF-like calcium-binding domain;EGF-like calcium-binding domain;EGF-like calcium-binding domain;EGF-like calcium-binding domain;EGF-like calcium-binding domain;EGF-like calcium-binding domain;EGF-like calcium-binding domain;EGF-like calcium-binding domain;EGF-like calciu…	atatcagcagctggtaactttgaattagaaatattagaaatttcaaatacaaatagtcacctactgacgggctattgttgtggtgttcctttagaaataagaagtacaaaaacgacgggatgtccgccctgctccacggcctttcgtctgtgcctcaaagagtatcagagttcaccgcccagcatatctatgggctgttcatttggcaacaagacgtcagagatattgggtggttccagctttgtgctgaacgagcctggcatgagtgcgattgtgttgccattcacatttcgttggacgaaatcgtttacgctgatattgcaggcgttggatatgtacaacatatcgtacccagattcggagaggttaattgaagaaacatcattttcgggcgtgatc…
UN007071	16.0074	7.82427	1.31804	5.17758	2.24778e-07	8.45006e-05	Condensin subunit 1/Condensin-2 complex subunit D3;Condensin complex subunit 1, C-terminal;Condensin subunit 1	gagacatcgtctgtgcgaaaacaggccgtccagctgattaagtcatttctggagcgaaatccttttgcggctaaactaacgttggaagagttaatcaaaaagcatgccgaggagtgtgagaagatggaaaagttgagtgaagttctgggggaggagcgcaaaaaggctgaagagttggatgggcaatggaacttgttgataccggaaattttgccgattgtagaacaaaatttgaaagaatgcacagaagacttacccgagaacacacaggaaaattatgaagatatgatacaacgtatttctacattattgctggagaagaaatatcgtgaggctgtggttttggtgcgtaaagcagatcaggtggctggcaatgcagaactgaggcacactttaaaa…
UN007175	41.6031	-5.28155	0.987539	-4.33558	1.45377e-05	0.00243371	Carboxylesterase, type B	atgatgacgtcgctgacgatggcggaggcggcaatggcgacctttctttctccgattaatctctcatcacacgtttggcagacactttttattacctttttgttggcatcattatgctttcgagcaacaacaacaataacaacaatatcaacaacaatgacaaacaagtcttgcgctgaacagatagatatagatatgattaaaatggatacaccgagagtatgcgggcatgatatgggttgtttgcagggcaaatatatgacaggcttgcagacgaaacgctttcaggcctttctaggtataccctatgctttgccaccagtgggtgagttgcgctttgcgaatcccaaagtttttccacgctggtggggcatcttagacgcaaccaagccgaagcaa…
UN007243	377.371	1.94995	0.218294	4.35172	1.35075e-05	0.00227905	Aminotransferase, class I/classII;Kynurenine--oxoglutarate transaminase 3	aatatgcttagtctgccatcacgacttttgtgtcaacaagcgcgtcagttgcgaggtaaacaagccattctaagcagtacaatccaacaactccagcagagagaacagtttaacacaacaatggataagtttggattgccgaaacgcttgcagggtagtaagcccagtgtttggaatgagtacattgcattggccatgcagtacaagcccctaaatttagggcaaggatttcctgacgagctgccaccctcctatgtcacagacgcattggcggatatagcgaagagcgacaatcccatgctgcagcagtatacacgtggttatggtcatgttagactcgttcaagctctaagcaagctttattcaaaattagttgcacatgaacttaatccacttagt…
UN007320	51.4147	-8.74701	1.2716	-6.09234	1.11269e-09	7.22507e-07	NadR/Ttd14, AAA domain	atggagcgcaaggacgctacaatagaaaatgccaatggcaaacatctgcaaaagcaacagtcaaacaaacagcaacaggactctgaaaagaaagtggaagagcagaaacagcagcagcaaccggaaaggacatcaccaaagctgaatccacgagcaggattgaaattggccaaaacaaatggcagcacaaaaagacgtgtatacaaagtcgtgttaacaggcggtccatgtggtggcaaaacaactggccaatcacgtctgtgcacattcttcgaaaatttaggatggaaggtattccgtgtgcctgaaacggctacagtgctcctcagtggtggtgttaaattctcggatctcacagataaagaagcgccaccaacgccaagcacattcaaataccaa…
UN007476	12.0635	-6.65665	1.46789	-3.8536	0.000116396	0.0139337	Integrator complex subunit 5, N-terminal;Integrator complex subunit 5, C-terminal;Integrator complex subunit 5, C-terminal;Integrator complex subunit 5	atgttaaagcagcatgttctggtggaattaaagcagttcgttcaggcagtaacaagtcatcgtggcagccccaagaaacttacaaacagttcactactacgcagcagctttcatctgctcgaggatctaccggctgcgcgcgaaatcatcttcgagtacttttcattagtagctgaagtggctgtacagaattatgtagcgaatgcaaatgtagattacgctactgggctgcctatgagacaggggaaacaaggtggtggtagtggtggtggtggtccgagttcaagcaacaatgttcccacacaaccaactgtcatagaggatagtagttggtcagcggtacaagaagctttggaaaacttagttatcaaaggtccaccggcttggggcccggtaatt…
UN007699	12.0455	-6.65071	1.39682	-4.04541	5.22314e-05	0.00705995	TGS;Aminoacyl-tRNA synthetase, class II (G/ P/ S/T);Threonyl/alanyl tRNA synthetase, SAD;Threonine-tRNA ligase, class IIa;Threonine-tRNA ligase, class IIa;Anticodon-binding;Threonyl/alanyl tRNA synthetase, SAD	aattttttaaaggctactaaaatgaagaaggagaagcagttgaatgctcctgccgtaactggaaaaaaagaattgaatccctggccggcatatattgaggaacgtaatgtactttgggaaaaattgaaggctgaacgggaggcggagttggcggctaagccccgtacccccattaaagtaacgcttcccgatggcaagcaagtggatgccacttcttgggagaccactccttatgacgtagcgaaaggcattagccagggcttagcggacaatactgttatagcgaaagttgatggtgcagtttgggatttggaccgtccgcttgaacaatcttgcaatttgcaactacttaagtttgatgatcctgaaggacaagcagtgttttggcatagttcagcg…
UN007886	20.9022	-7.44895	1.43097	-4.50671	6.58408e-06	0.00124853		ttggacatgtcatgtcagcaagtatcacgactcattacaacagcaacaacgtcagtttcatctgaagatcaggatccgtatgtgttcacagaaacagtgccaacaacgccacccattttatttaacacacagaaaacgcgaagcagagtattcatagacgcacaagcagtaacgtcaacatcaacaccaacgccaacgccaacgccaataccaacaccagctgtaactacaacagccccaaccatagcaataccgacggcggcgacactaaccctcgtcacagccaccgctatcaaacgaccgcaaacagcaatagttacaaccaacgcaaaattaaaattcaatcagaaactgccattgggaccattgaatggaaataatacaaaaacgcaggcggta…
UN008406	10.4956	-6.45534	1.52501	-3.57724	0.000347236	0.0344471	WW domain;WW domain;WW domain;HECT domain;WW domain;WW domain;WW domain;HECT domain;C2 domain;C2 domain	ttgttttcattacattgtcaagaatactttaattatagattaagtatggctgaggcggcggtgaatgatcaaatccatggttatcatgataatgactcgagtgatacatgccacctacgtattataattattaacggaaaatctttagcgaaaaaggatatatttggagcaagtgatccatatgtaaggattgatttaaatacaattaatggtgatataaatatagattcagttttgacgaagaccaaaaagaagactctcaaccctacttggaatgaagaattcgtatttagggtaaaaccttcagaacacaaattggtgtttcaagtattcgatgaaaatcgactaacccgagatgattttcttggcatggttgaattgacgcttagtaatctacca…
UN008944	73.2773	-9.25687	1.27577	-6.47204	9.6686e-11	8.28715e-08	BOULE/DAZ family;BOULE/DAZ family;RNA recognition motif domain;RNA recognition motif domain;RNA recognition motif domain;RNA recognition motif domain	atggtgaaaatgagtaatcaaaaagataattccaatcaaaatggagattataatgatgaggaaatcaatgagcctgaatgtttgagaaaattatttataggtgggctagattatcgcacaactgatgatggcttgaaatctcattttgagaaatggggtaaaatagttgatgtagtggtaatgaaagatccacggactaagcgatcacgtggttttggattcattacttattctcggtctaccatggttgatgatgctcaaaatgctcgccctcacaaaattgatgggcgcgtggtagaaccaaaacgtgctgtgccacgtcaagatattgataatccacatgcgggtgctacggttaaaaaattatttgttggtggactaaaggacgaacacgatgat…
UN010842	10.4852	-6.44992	1.50401	-3.6236	0.000290528	0.0303679	Methuselah, N-terminal domain;GPCR, family 2, secretin-like	atgcgtaatagttcgaagatccaactaattttggtgacgcttgtggctcagcttgtccaacgatttacagctgccaacatatcaaattgtgaattcgaagacaccgttagtctgaaaaatatacgcccacagaaagatggctcgtatgtttatgaaggagttcatattccaaaaaatttgacagcctcttatgattatgagaagcgctacgatggaacacggcatgttgtttctccacatatgagaggctgtgtgtgtaaattgaagaaatgtatcaaactctgctgcaaacccgatgaattgctggatatggactcgaaaacatgcatcaagctcaacaagggacgaatggaatatttaccaaaaattttaatgtttacggacaaataccacaataac…
UN011530	31.9313	-8.05901	1.37161	-5.14651	2.65371e-07	9.6379e-05	NAD/GMP synthase;GMP synthase, glutamine amidotransferase;Glutamine amidotransferase	aaagaactcaacatgaatgtaactagtaaatttttatcggcagagaacggtatgcgccatgacaaagtagcaatactggatgctggtgcacaatatggaaaggtgatagatcgtaaagtacgagaattacttgtggagtcagaaattttgccgttggacactcccgctgttatattacgtacgaaggggtatattggtataataatatcaggaggaccaaactcagtatatgctgaagatgcacccatttatgaccctgatatttttaaaataaaaatacctgtacttggaatttgttatggcatgcaacttataaacaaagaatttggcggtaccgtgcataaaaaagatgtgcgtgaagatggacaagaaaatattgagatcgaaactggttgtccc…
UN011643	16.6109	-7.1165	1.36705	-4.47423	7.66869e-06	0.00141659	Heat shock factor (HSF)-type, DNA-binding;Heat shock transcription factor family;Heat shock factor (HSF)-type, DNA-binding	gaagagaggacttccgcgacaacggcatcatctaaaaacagattaggcggtacaaaaaaaacagcaagcacccagcagccagaaatcgttcatctgaaacaagaaacaacgacaaaagaacaaatgcataccttcagtgaaaccggagctggtgtgccggcctttttagccaagctgtggcgtctagtagatgatccagataccaatcatttgatttgctggaataaggatggtcgcagtttcataatacaaaaccaggcacaatttgcacgcgaattgttgcctttgaattataaacataacaatatggctagttttataagacagctaaatatgtacggttttcataaaataacttcaatagacaatggcggtttgaaattcgatcgcgatgaaatg…
UN011827	27.932	-7.86613	1.35112	-5.0818	3.73874e-07	0.000121384	SAP domain;PINIT domain;Zinc finger, MIZ-type	tgtgtgtgcagaagcattgatatttccagtgccggtgcaatgcgtaagacgcgatcgcaaactcaggcggaagccgcaatggtgaatgcgggacgtacggccagtaacacgccctccacagtttcatcgagcgaaaatgtcggtcagcaaaacattggtacaagtgggcgcggagcgtccactgtccaggttgcggccgtgattgcacagaaacgcattgnncaacancaaccggaacattttaaaatcaaggaatgtgaggaaatggtaaatttgttacgtgtagtagagttgcagcagatactatcatttttgaacatttctttcgctgggcgtaaagtcgatttgcaacgtcgcatcattaaccttcttcatacaaactacgaactattgtctcat…
UN012937	14.4888	7.68363	1.47376	4.53508	5.75803e-06	0.00111793	PINIT domain;Zinc finger, MIZ-type;SAP domain	atcgttcagcaaattacctatttacctcaggaatgtgaggaaatggtaaatttgttacgtgtagtagagttgcagcagatactatcatttttgaacatttctttcgctgggcgtaaagtcgatttgcaacgtcgcatcattaaccttcttcatacaaactacgaactattgtctcataaaatacgcgaagtttatacacaatcaattgcggaacaacaagcccaacagtacggaccaactgatcccaaaagaatgtattcacatatgcaaatgccgccggtgcaaccgaaccctgcagctggtttacctaatgctggtcagcctacagctgtgggtgcaccgcctattacaggtgttccaccgactggacccggtgttgcaaataatatggtacccttt…
UN013134	13.9463	-6.86233	1.35562	-4.32446	1.52905e-05	0.00252034	SAP domain;Zinc finger, MIZ-type;PINIT domain	tgttgagaaagtgtgaaagacaaattggatttgtggctgacattgctntgaattaattgaaagaaattgtgttacatcgttcagcaaattacctatttacctcaggaatgtgaggaaatggtaaatttgttacgtgtagtagagttgcagcagatactatcatttttgaacatttctttcgctgggcgtaaagtcgatttgcaacgtcgcatcattaaccttcttcatacaaactacgaactattgtctcataaaatacgcgaagtttatacacaatcaattgcggaacaacaagcccaacagtacggaccaactgatcccaaaagaatgtattcacatatgcaaatgccgccggtgcaaccgaaccctgcagctggtttacctaatgctggtcagcct…
UN013622	9.3285	-6.28522	1.40982	-3.74885	0.000177649	0.0204659	Rab-GTPase-TBC domain;Rab-GTPase-TBC domain	tttgtattcgaatatactatggacaataatgtagcctgtggaagtcaaaacgggaacaacaaaagaaataaaatcacggcaagtgcaataccagcggcagagattattaacggtcaacaacagcagtgccaacttgtctcagaaaaatagtagtgacagcagtgcaagctcgtcattttggaaaaacagcagtcgattggtaccagggcgtccaagtcctaagcgcagtgacaccactcatcttagccgcaatagcggtgttggtagtggtgtaggacgtgctagcggtgaaggtgaaggcatggtatctacatttcgtgattatcagcaatcggttagcgatgcatgggatatgggtgatgatgaattctgcataatatcaggagcagcagaagttgg…
UN014450	16.7698	-7.12977	1.69006	-3.62695	0.000286786	0.0303679	Zinc finger, RING-CH-type;Zinc finger, RING-CH-type	acaagcatgaataggagcgacataaatcagagcataatcgaaatgataagtaacacagtttcccaggacaaccatgagaatagttccaccacatctggaataaatgaggcatcatcatccgcagctgctatttcatccctaatgaatcgaaattcatcagcaacgtccttaacacccttaacgtcgttggcccaacagcccaaaacctcagagcactctggaataaatgatgaacagaaagcgtccacatcggcacatgcactatccgtcggcgggggtataaaagcaataacaggtgacacagctggtgatgaaatgggtgaacgaagttgctggatatgttttgccaccgacgaagataatcgcctggcaccatgggtccagccatgtaaatgccgt…
UN014457	15.3586	-7.00221	1.51857	-3.95255	7.73227e-05	0.00980397	GHMP kinase N-terminal domain;Galactokinase galactose-binding domain	gtcaacataatcggcgagcatgtggactattgtggctacccagttctgcctatggctattgagcagtgcatcctgttggctgtcgggtataatgccgagcatacatttcttcaactgcgaaacgtcgaatccacacaatacgagaacttcaaatgcgatttgaatgccctaagcattgatttgcccacgcttggcagcccgaaatggtacaattactatctgtgcggcgtgaagggcgtttacgagcaaattcaacagtcaaataataaaccattcattcctattggcatgacaatcgcgctcagcggtaacataccaccggcttcgggtttgagcagctccagtgcattggttagtgccgctgtactcgccacggcatatgtacaccagttgccttta…
UN014900	142.939	3.55648	0.557064	4.58921	4.44937e-06	0.000908011	EF-hand domain;EF-hand domain;EF-hand domain;EF-hand domain;EF-hand domain;EF-hand domain	gacaagtgcatttgaagtgttccgtttgttttcgtgcaagagtgtagaataaagaaaaacacacacacaatgggcaattctacaatggatgaactatccaaagacctaatcgcattattgcgtaacgccttcaatgcattcgatgccgagaagaatggctacattaataccaccatggttggcaccattttgagcatgttgggacatcagctggatgattctatgttggctgaaattatcgccgaagtcgatgaggatggttcgggacaaattgagttcgaagaattcaccacattggccgcgcgtttcctcgtagaggaggatgctgaagcgatgcaggccgaactgaaggaggcattccgtttgtacgataaggagggcaatggttatatcaccacc…
UN014937	12.9641	-6.75751	1.34195	-4.29041	1.78344e-05	0.00284868	Zinc finger, AD-type	atggacatagtaccgacttgtcgggcatgcttgaaaacatcattatcttatatagatctcgagactccttttgagcaaaaagttttcggaattcgactggacaatcaaacaaatgcatttactacatatatggattgctttcgagcttgcactcaactgctagcgactgatcgagaagaacaaatgcctcaaagtctttgtgaacagtgtggatttgaattaggtattgcttggaactttctgcagaaagctatacagacagacaaagtgttgaaaaccttcataggaagccgaaaattaaaagaacatataaagggtggacaagttggtgacgataacgaatatcatactgaaattgcaattgtttcagatgannaaatactttcacccgacaaagta…
UN014938	25.452	-7.73025	1.65582	-4.0646	4.81139e-05	0.00660887	PADR1 domain;WGR domain;WGR domain;Zinc finger, PARP-type;Zinc finger, PARP-type;Zinc finger, PARP-type;Zinc finger, PARP-type;PADR1 domain	attaattggaaataatttttattctttataattctgatggatttagaactaccttataaaactgaatatgctaaaagcggcagagcctcttgcaaaatgtgtaagactagcatccctcaaggatcgcttcgtcttgctgccatggttcagtctgcgtttcatgacggaaagcaaccgatgtggttccatgaggattgttttttcaaaaagcaacgaccacaatctgtaggcgatatagaaaactttgaaaacattcgatttgaagatcagaagagattaaggttgaaagttgataaaagttcggctgaaccagttgttagctcttctaaaaaggggaaaaaacgatcagctacggaaaattctgcactgaaagattttggtatcgagtacgctaagtct…
UN014958	18.0941	-7.23957	1.28806	-4.84416	1.27151e-06	0.00033637	Lethal giant larvae homologue 2;WD40 repeat;WD40 repeat;WD40 repeat;WD40 repeat;WD40 repeat	atgaaaaaatttacattcaagggagtccttgatggttttcgacaaagcgtgcaaccacaggtgtacagacaagaagtggaaataccggaacatttaaagccggaacactttacgcttaagaggacatttcgacacggatttccttactgtccaactgcgttcgcctttgatcccgtgcagagactcctagtgattggagataaatctgggtttataagaatacttggacggcctggtgtagatgctcaagcaaagcacgaaggcgagtcagagtgtgctgtcatacttacggaatttctaatcaatgaaggtgcacttgtaacagtaacagcggatgacacattgcacttgtggagtatacgacagaagacgccgcaagtagttcagagtctcaaattt…
UN015198	12.6244	-6.72023	1.35344	-4.22644	2.37416e-05	0.00363381	Methuselah, N-terminal domain;GPCR, family 2, secretin-like	ttgtcggaaataccgaattgtgcctttgaagataccgttaacctgacctccagcaaaaaatttagtaacggctcctacctctatgagggcgtattggtgcctcctgcattgaccggccactacgattatgttgagctgtacgaaggagaacgccagcaggtgacgaaacatattcggggttgtgtgtgtcacctcaagcaatgcgtcaaattttgctgccatccaagggcggaaatgtatcgcattgaaaataccacttcaatagattgcgatagcgcgccaagtaaagacttcaattacttgccatatgtaaatattactatgccggacagcagccaagtcttgacgaatgtgctggatgaatttttgctgcagcaagggcttccatgcaatcaaggg…
UN015956	57.0869	9.65912	1.25933	6.87597	6.1568e-12	8.04767e-09	NadR/Ttd14, AAA domain	atggagcgcaaggacgctacaatagaaaatgccaatggcaaacatctgcaaaagcaacagtcaaacaaacagcaacaggactctgaaaagaaagtggaagagcagaaacagcagcagcaaccggaaaggacatcaccaaagctgaatccacgagcaggattgaaattggccaaaacaaatggcagcacaaaaagacgtgtatacaaagtcgtgttaacaggcggtccatgtggtggcaaaacaactggccaatcacgtctgtgcacattcttcgaaaatttaggatggaaggtattccgtgtgcctgaaacggctacagtgctcctcagtggtggtgttaaattctcggatctcacagataaagaagcgccaccaacgccaagcacattcaaataccaa…
UN016106	7.86216	-6.03547	1.45303	-3.46551	0.000529232	0.0472516	Major facilitator superfamily	atgacagaccaagatgagaaacacatcctgcagacaccttctgatacccgcatgtcgtttgaacaactcaccttcgatccggagggaaattccttaacgcctgcttatttgccgaccggaacaatcaataaagtgcatccagatgcatcctcagcggaggaaccatttacaacgcaatcgaatcgtcctttgcgcagacgggttatgtccttagaattgccagtgtttttgctcttcctctctatgatgctatcgcatcctgtaatgctaaatcaggaactttaccaaacctgtgtagctgtatatcattacaacgagagtagctgcgaacctctgcgcggtattattcccaagacggaggaggcgaaagttatcgaaaaacatctccagccttatgtg…
UN016330	12.2332	-6.67489	1.34133	-4.23078	2.32882e-05	0.00359006		tttcaaacaatgcttacctgtgtgtgtcgtcctgtctccggtaatttgccaaaaatgccaccgactatgctgcccgcaccgaaagcgtcacgcagtgccatcgccattgccggcatgggtgttacgcccactgtggtggtaactgcagaaccaaagctaaatgtgcctggcaggctgacatcagccgaattacgggcgatggcactgcgacaacaacagcaaatcgactcacaacaccagctgttggctaccaaggagcagcgtttgcgtttccttaaatcacaagaggtgcgcaatgcggtcgccagcgctgaaggtgaacgcctgcgacgtttgcgggagcgtgtggaggcgcaggaatccaaattgcgacgcttgcgtgcgctgcgaggtcaagtg…
UN016384	29.4488	-7.94241	1.31315	-5.28685	1.24438e-07	4.93789e-05	NadR/Ttd14, AAA domain	agtggtggtgttaaattctcggatctcacagataaagaagcgccaccaacgccaagcacattcaaataccaaagtctaccattcgctgcaccggaacacagtctaattgacttgaccgcatcctgtccacgctgcttggccgatgctgcatccaaacccaatggcagcgaagcttttaagtttcaagagaatctaatacgtacaatgatacaaatcgagaatacctactttgaattgggacaatcgagtcaacgtgattgtttgattatctgtgatcgtggcgtcatggatgccagtgcatatatctcgaaagataaatgggagaaaatgatgtctgcaaacaactggaatcctgtggaattgcgtgataatcgttacaatcagattttgcatttggtt…
UN016559	18.5366	-7.27564	1.31909	-4.75754	1.95964e-06	0.000471811	Thioredoxin domain	acttatcattcattcgatttgtttatagcgtccaatgaattggtttttcttaatttctacgccgagtggtgtcgcttcagtaatctcctagcgccgattttcaatgaagctgccgataagacgaaagaggctttccccgaaccaggcaaagtagtgctcggtagagtcgattgtgatcgggaaacagcaatcgcttcacgctttcacatagccaaataccctacactcaaggtgatacgcaacggacagttgagtaaacgtgaatatcggggacaacgctctgccgaggcgtttgtggaatttgtgcggaaacaacttgaggatccaattaaggagttttcgtcattgaaggacttggagaatcttgattcaaggaaacgtataattataggttatttc…
UN017030	3687.73	5.52117	0.982436	4.602	4.18446e-06	0.000879065	Glycoside hydrolase family 31	atgggctacaaaagtgttttctttgcatgggctattctcgctctttgcctacaaccacttcatgtgacatcctgccaaaatgtggagcaacgttttaagtttccaaatagtgatgtctatttacgtttgatccacgcaacaaagcttcagtaccagatcatgaaaggttcaaaaatacttcagacaatcaccttggaaaacaccgccactaacaataatctggaacaaacggctagcggttcattatcacttaataccggagatacaaccattgtattcgacttgattgccagcagcgacgtggtacatgtgcgcgtctcacgtacggttcccactggagctcagcctattgattgctttgatttggatttggacaatacgcactggtacggcggtccc…
UN017704	421.128	2.26547	0.280097	4.51798	6.24321e-06	0.00119446	Major facilitator superfamily	caggaattcgactggacagagaaacagaaatcgtacatcatttccagtttctattggggttatgtggtaacgcaatttccaggcggctatctgagtcgtcgctttggcagcaaaatcgtgatgttcatgtgcatactcggctcggctatgtgtagcgtacttacgccttttctcgtgacatggggcggttggcagattttttgcgctatacgtaccgtacagggtctttgccaagcagctctcttcccgtcacttcatcaacatgtagccaaatggtcaccgccacatgagcgcaatatgctcggcgcactcacatactcgggcgtggattgcggcactgtaatggctatgcttctgagtggtttgatagcgggtagctcaattggttggccaggcatt…
UN018308	9.94091	-6.37759	1.51059	-3.55992	0.000370963	0.0364632	Zinc finger C2H2-type;Zinc finger C2H2-type;C2H2-type zinc-finger protein GLI-like;Zinc finger C2H2-type;Zinc finger C2H2-type;Zinc finger C2H2-type;Zinc finger C2H2-type;Zinc finger C2H2-type	aacagtggccttaactctgccttcgtgccaacgagcgcttactaccagcatctgaatgccgcctctgccgctctagctgcctatgagggttggacccatttggactttctgtcgacacatatagctcactcgccgtccgcgccacctgatgagacgctacaaatgcaccacttaagatttccaacaccgccaataacaccaccatataatattagcgcatacaagctagccacccgtccacatacaacggccacacgtacgcgatcggtcataatgaaaattgggcaggatcaatcggatagtagtatgccaccaacaccagatcatgccgatgatattgctgtggatattgttggattggatgacgccgctgctaacactgaagcgctgcaccatgaa…
UN018478	116.021	4.58778	0.887029	4.04472	5.23862e-05	0.00705995	Alkaline phosphatase;Alkaline phosphatase;Alkaline phosphatase	atgtgttgtttacgcgtatctattctactattattagtgtggcaattcgctgtatatcggacgctaggttatgccattcatcacgagcctagcgagcgccatatgcatccgatctttaatttcaaggccgctgcgccttctcactccatgcagaaacgctccatgccaattattaactttgatgcacccataacggaagaagaatattcgcattactggaattcaattgcacagaatatactggaaaagcagattgccgagaagtcaaaactaaatatgaatcttgcaaaaaatattatattcttcctcggcgatggcatgtccataccaaccttgacagctgggcgcgtctatttaggcggcgaggaaaagcaatacagcttcgagcgtttcccctat…
UN018696	303.051	5.4144	0.941424	4.68907	2.74449e-06	0.000625628	Pheromone/general odorant binding protein;Pheromone/general odorant binding protein	cgcacagctgaagatgcgattattgcgcatgaggagtgccgtgatgagttccgtatacccgaagatatttatcagaaatatttaaactatgaattccccgctcacaagcgtactaattgctacgtgaagtgttttgtggagaaaatgggactcttcacagaggagaagggcttcgatgagaaggcgattattgcgcaattcactgcgaagagttccaaaaatttggctaaaatctcacatggtttggagaagtgtatcgatcacaatgaacatgattcggatacctgcacttgggcgaatcgtgtcttttcctgctggatctccgtaaatcgaccgattgtgcgcaggacttacattgcg
UN019153	196.067	5.1319	0.761867	5.42339	5.84804e-08	2.55738e-05	Phosphatidylethanolamine-binding protein;Phosphatidylethanolamine-binding protein, eukaryotic	atgtttaatctgaaacaattattgctcctgagcctgatgtgcttcacatacgctgaggattcggatattaccaaattcatgaagcatttggaagtaataccagatctcatcagtgaaggaccaaaggactttttgaaggtgatctatgacagtggtgtcatggccgataaaggtgtagaggtaacacccacacaagtgaagcaccaacccaaagtcgaatggaagccagcctctgctgacacttactacacactccttatgaccgatccggatgttcccagtcgagccaagccagagtctcgtgaatttgaacactggttggtaggcaatatacccggcgatcagctggacaaaggtgaagtaatatcggagtatgtcggctcgggtgcaccaaagggc…
UN019693	11.484	-6.58221	1.41874	-3.93462	8.33286e-05	0.0105033		catcatcaccagcgtcgtgagactggtacctcgacagcttcactgcaacaccaacaacaacagcagactcagccgtcactagcgtcatcccagcataccgccatgtctccaccgtcaaccacaaaactttcgattgatgtattggcagccaacgccaagcaacagcaaaagatggagaacgaaatgtgtagcgagcaggctgaaggaaactccacgtctacaacacactctcccctctgtaaaccttcgccaagtttgccatgtctgacagacgacgatattgacttgggtgtacaaacaatgctaccagcagctatacccaacactgctgacttgctatctttgtcgccaatacgtgaaaagaaattgataagtccaataccaaagaccccgactaca…
UN019701	15.6634	-7.03146	1.32974	-4.53581	5.73816e-06	0.00111793	Sec1-like protein;Vacuolar protein sorting-associated protein 33;Sec1-like protein	tatcagctgttaattggccacaatcagacgccctttatttttgatatcaacagagtaaaaataaagtattttcagtattaccttcagatgtttcattatttgcagagtcaccgtgtaaatattcagttgctgcaggagtccgcttgtagggagattgtaaatcttctacagctaattgacggttccaaacagctgcttttagatgaagaaatactgggacctctgggtttggtggcctctccatccctattttcagaccggaacgtaaagctactaaagctaaacgtagacacacaactacaacgcgatgcctctaatatcgtttacatagttcggacaaaactgcggctcatggatatagtagctgaacatgtaaaaaggaatcgagataaaaagcgg…
UN020539	7.69055	-6.00668	1.45292	-3.44594	0.00056908	0.0496424	Hermansky-Pudlak syndrome 3 protein;Hermansky-Pudlak syndrome 3 protein, N-terminal domain	gcaggcaaatatctactcacactggagaaggaaactcttggaagtccagtacaaactggcaccaccggtatcagttgcaccagtagcagtaacaatacggccatttgtccggaggatgatactaaaatgtttgtgcggatctatgcaaatttttggaaatttcccgaatcaaaactcatcgatctacccataactatacgtatcgcctccatgaccacgcctaaggcgccactggtggagagcatcgacgtgattgagttgcctttgcgtagtccaccggatctcatacaatgctgccagacatccggcaacattatcgtgagcagcagggagcgcatctacctatacgagtacacacagtgcatacatgaaaccacacagccacgattctcatatatt…
UN020786	320.409	5.57253	0.928018	4.9272	8.34161e-07	0.000248256	Fatty acyl-CoA reductase, C-terminal;Fatty acyl-CoA reductase;Male sterility, NAD-binding	atgcccgaattaacgccagttcaggagtactacaaaggcaaaaccgtattcattacgggtgcctctggatttatgggcaaagttttagtcgaaaagctattatactcatgctctgctctcaaggaggtcatcattattgtacgtccaaagcgcggaaagagccctgaagtccgtttggaggaaatgttcaagttgcccattttccaacgcatacgcgaggaaaaaccagaggtgctgaagaaagttaccagctttaatggtgatgtgacttatgaaaatcttggtctgagtggtgaaaacttgaagtatgtcaccgacaacacaaacattgttttccatatggcagccaccctgaaactggaaggcaatctgaaggatgccattgacatgaacaccacc…
UN021234	281.435	-11.1984	1.52452	-6.68957	2.23824e-11	2.29471e-08	Saposin-like type B, region 1;Saposin-like type B, region 1;Saposin-like type B, region 1;Saposin-like type B, region 1;Saposin B type domain;Saposin B type domain;Saposin B type domain;Saposin B type domain;Saposin B type, region 2;Saposin B type, region 2;Saposin B type, region 2;Saposin B type, region 2;Saposin B type, region 2	ctctgcggtgaaatgtcgtccttctctgatgcctgttccaatattgtacttacttatttcaatgatatttataatcacatgaaggagcacttgaatgctgctggcatatgccacatgtcgggttcgtgcgctgccaattatcacaaacacgccgaagatcccacagagccagaagatgctgttgccctcgcatccagtttgggcgatgatataccatgcaaattgtgcgaacaattagtacaacatttacgtgacgtgttgattgccaatacaaccgaatctgaatttaaagacgtattgcatggcttgtgcaatcaaaccaaaggtttccgcgaggaatgcaacagcttggtggatcagtactatgatgttatctataatgcattggtaaacaatttg…
UN021361	7.73149	-6.01372	1.43162	-3.50212	0.000461576	0.0430028	Adenosylhomocysteinase-like;S-adenosyl-L-homocysteine hydrolase, NAD binding domain;Adenosylhomocysteinase-like;S-adenosyl-L-homocysteine hydrolase, NAD binding domain;Adenosylhomocysteinase-like	tccgatttttgtgttaagaatattgcttcacaacatgctttcgggagaagagaaattgaaattgccgaaaaagaaatgccgggtatacttgcacttcgtaaacgcgcttcagaagataagcctctgaggaatgctcagatcgtgggttgcacccatataaatgctcaaacagcggtactcattgaaacactggtagagttgggtgccaccgttcgctgggcagcttgcaatatatactctacgcagaacgctgtagcggctgcactcgccgaggtgggtatcccaatatttgcttggcgtggtgaaaccgaagaggatttctggtggtgccttgataagtgtgtcaactcggaaaattggcatccaaatatgatattggacgacggcggtgacgccact…
UN021755	10.1613	7.17182	1.47904	4.17284	3.00823e-05	0.00453946	UDPGP family;UDP-sugar pyrophosphorylase	ggcacccgtttgggtttcgctcatccgaagggcatgtacgacgtgggtctaccatcgaaaaagtccctctttcgcctgcaagccgagcgcatacaaaaactagaggagttggcttttaccgccactggacgtcgcggtatcattacatggtacattatgacttccgagcatacagtgcaaccaacatacgagtacttcatggccaacaacttttttggcttgaaaaaagagaacatcatacttttcgaacagggttcactgccctgcttcgattttgatggtcgcattatattggatgaaaagcatcgtgtagcacgcgcaccagacggcaacggtggactgtatcgggcgctgaagcaacagggcattttggatgacattaaaaaacgcggcatatta…
UN022671	58.6579	-8.93693	1.26171	-6.29062	3.16205e-10	2.11739e-07	Phosphatidic acid phosphatase type 2/haloperoxidase;Phospholipid phosphatase;Phosphatidic acid phosphatase type 2/haloperoxidase;Phospholipid phosphatase 4/5	tttcacagtacccttctaaccatgaagtatgttatcaaaacactcgtacgtctccgataacgacaccgaccacgatggcagcggcaacagcggcatgcaagatcaacacagtattaacacactcaagtcccaatcgtgacgcttcaatgaatcggcgtttcagtgaaagttcggcagatgagttgtacagaagtgacgagtcattcaaacagggtggttggaatcaaaacatgcgcaacgaattattgatgaactctagctagcgcttgcttccaaaagacgaaanncggtaactgtccgcgtttccacggtgatgatgtagatgatggaaacggttgttgttgttttggtggtggaagtaagaaaaatcgcataagtgacgctgttgatgttggaata…
UN022990	61.9311	4.92649	0.894864	4.3878	1.14502e-05	0.00197867	Serine proteases, trypsin domain;Proteinase, regulatory CLIP domain;Proteinase, regulatory CLIP domain;Serine proteases, trypsin domain	aaaatgttgcgcgtacttttgtttgcagtgctaagtgcatttccggctaatacggctctcggacaatacttcgagacacagacacgtcgctgcatgaatccgaaccaacgttccggcgcctgcgtatctatttacgattgccagacattgctgtcggtgctgcaacgcggctcaatccagccactcgacaccgagtttctgcgcgcctccgaatgccgcggcggctatggcagtggcccgtatgtgtgctgcaccggcgatactggtttcacacgcaacacttacgacgactacaatcgtcagcagagcaccacccttctctttcccgcaggcccaatcgagggacggcaacggcaaagacaacgactaagcgcatttaatggagaagggcgtggattt…
UN023226	35.5312	-8.2134	1.53481	-4.69986	2.60343e-06	0.000599852	Sodium:neurotransmitter symporter;Sodium:neurotransmitter symporter	atggccaccagaaatggtgacgtcggaatggaaattcccggtaaaaatgataaaggcaatgcaaaagctcctgaggagcgcgccaactggtcgaatggattagagtttctcatgtcatgtatctcaatgtcagtcggattgggaaatgtatggcgatttccctttacagcttacgaaaatggtggaggggcttttcttattccatatatcatcgttctcttcttgataggaaagcctatgtattacctcgaaatgattctcggtcagttcacaagcaggggttcggtgaaaatttggagcgtttgtccttcatttttgggtgttggatatggccaagcattggcaaccatttgtattattacttactactcgtcgctcttggcattaacattgtactat…
UN023663	779.888	3.53235	0.543329	4.66081	3.14965e-06	0.000703029	Collagen triple helix repeat	cagagcggtgtcgttactattcgtgacattggtagtggcgcctctaccgaattttgctgaaatatcaaaacgacaaaatgaaaatttcgacttggcgtatgatgacgaggaatttgtgccggtgagtccttgcagcgtacaacgagctggtgatcctgatcttacgaattatgatatcatctcttcgtatcactttgacgagtactatcaccaatatcagggcgtcagtcaaataattggttcgactggatatcagaccgcttatcactttgaggagtactccaatatgactatcgagtcctcacaagcattccccaaaggtgtgcctgatgcattttcatttgagtgcacttttcgtgtacccgaattcgatccgccaaatgagtggtttctcttcga…
UN024460	11.703	-6.60971	1.3512	-4.15167	3.30062e-05	0.00489642	EF-hand domain	gnnnntcacattcaggagcatatgcaggttccaatcgatacgagtaaaatgtctgaagcagagctgcaatttcactactttaaaatgcatgattctgacaacaacaataaattagatggctgtgaattaataaaatcacttatacactggcacgagcaaggaagtaaagagcaacagcataacgagcaagcaccacatgttgaagagaaaatattttctgatgaagagctagtagcattaatagatcccattttgcaaatggatgatacgtcacgcgacggttacatcgactatcctgaatttataaag
UN024591	568.994	2.41475	0.391619	3.61257	0.000303181	0.0312335		aagctggcagcgaatttaaatttcctattcacggaaggaaaatgtatttctgagcgaattcgaatggcccaccgcgctggctttaaatcggttgaaataccttttccgaaacaagaacttgaaaacgtaatagccgcaaaagaggagactggaatacaaattgctctaattaacattgaccctggtgactctaagttcgggaatacaagttggccccatgccaaagaaagctttaaatctcaactcaatgaa
UN024615	1026.46	5.5554	0.559458	8.14252	3.87133e-16	1.18507e-12	Peptidase S28	cagtcgaaggatgaaacaatttttgagcgcacttttaaaactctacacagagagccgccaccaccagaacctgtgtcgcgcaatcgcgccaatatacagtatttatggatcgagcagaagttggatcatttcaacgaaacggaaacgcgtagctggcaaatgcgctatatgaccaatgatgaattctaccaagaaggtgcacccttcttcatatttgttggcggcgaatgggaaatctctacacgctttatagacggtggtcatttctatgatttggccaaagagcataatggctatcttttctacaccgaacatcgttactacggacaaagtaggccaacaagcaacatagacaatgaaaatatcaaatacttgcatgtgcgtcaagctttagctgat…
UN025525	17.6945	-7.20754	1.30737	-4.74811	2.05327e-06	0.000485326	Heavy metal-associated domain, copper ion-binding;Heavy metal-associated domain, copper ion-binding;Heavy metal-associated domain, HMA;Heavy metal-associated domain, HMA;Heavy metal-associated domain, HMA;Heavy metal-associated domain, HMA	atgaatgattccaaagcagctggcgcaaatacgaatgatctggcttcaagtactggtcaggttcaatttagtggcttgggcagtaacgttggtcaaagcagtgcaagcaagagtccgcaaagtgagtcaaaaacgccagatatgcagaaaaaaatcgagaatgctcaaaacaaacagatccgtctacctattgagggcatgacttgccagagttgcgtaaggaatatagagggagcaataaagcaaaaaccaggaattttaaatgtgcgtgtggttctagaagagaacgctggttatttcgactacaactcagagcagacaaaaccttcaaaaattgcctttgaaatagaagaaatgggatttgattgcccgtataagtctcctgaggcagatggcgta…
UN026340	9.85634	-6.36422	1.4374	-3.7319	0.000190041	0.0216606	Zinc finger, RanBP2-type;Zinc finger, RanBP2-type	agccgtcatgcgagttttgggcaacgcagccccgaacgctcatctggcggtggaggtggtgcgtcgaagaaaaaattgggcactgaaatcggtaaggcagctgctgaaaagtcgcgtggtctcttctccgctgaggattggcagtgtagcaaatgcgctaacgtaaactgggcacgtcggcagacttgtaatatgtgtaacgcacctaaattttgcgatattgaggagcgaaccggttacggtggtggctacaatgaccgaggcgtagtcgagtataaagatcgttctgattcagacagcgattatgatgaatatggacggcgaaaaaaacgcaagatgcaggataatgaaaaatccaatgaagatggtaaagaatatgatgataccgacgaagatgca…
UN027379	7.77868	6.7862	1.66591	3.47329	0.00051412	0.046879	Low-density lipoprotein (LDL) receptor class A repeat;Low-density lipoprotein (LDL) receptor class A repeat;Low-density lipoprotein (LDL) receptor class A repeat;Low-density lipoprotein (LDL) receptor class A repeat;Low-density lipoprotein (LDL) receptor class A repeat;Low-density lipoprotein (LDL) receptor class A repeat;Low-density lipoprotein (LDL) receptor class A repeat	gccggcaattgcattgacagtgcgcgtcgctgtgatcgcgtgcgtgactgccccgatggcgatgatgaggacgccagctgccttatcggttgccgcgaggacgaatacctttgcaaggatggccaacgctgcattagcagcacgaaggtttgcgatcgcgtgaccgactgcataggcggcgacgatgaggaccaatgtgaaggcagtggtgagtccgaatgcagatacaacgaattccaatgcgacaacggtcagtgcataccgatgcgtgagttatgcgataatatctatgattgcgtagattattcagatgagaaggattgtgctattgaggatattgagcggaacatcttcgacgaggatgaaatcatacgcgaatacgcgccacaccagcgcaaa…
UN027526	22.7788	8.33459	2.08146	3.52377	0.000425449	0.0406988	Insect cuticle protein	atggcctttttcaaatctctggtgtgtttggctgtgttaagcgtagcttctgctggcattttgggtcatgggggacacggtgtcggtctgtacgctggtgcacctttggtggctgctcatggacctgcccacgacgagggactggactattatgcctaccccaagtaccactacaactacggtgtagccgactcacataccggagatgttaagtcacagcacgaagtacgcgatggtgatgtagtgaagggctcttactcgctcgtcgaacctgacggttcggtgcgcactgtcgagtataccgccgatgaccacaatggtttcaatgccgtcgtatcgaagagcgcccccacc
UN028418	25.5435	-7.73769	1.76574	-3.81578	0.000135752	0.0160712	Thioredoxin/glutathione reductase selenoprotein;FAD/NAD(P)-binding domain	gattacgattacgatttagttgtaattggaggaggttcaggtggccttgcctgtgcgaaagaagcagtagctctaggagctagagttgcctgtttggattatgttaagccctcgccggctggatctaaatggggccttggaggaacgtgtgtaaatgtcggctgcattcctaaaaagttgatgcatcaagctgctcatttaggcgaagctgtgcatgaatcagttgcatatggctggcaaataccggaaccagaaaagataaaacctgattggagtaaattagttcaagcggtgcagaatcatataaaatctgtcaactgggtgacccgtgtggacttgcgagataaaaaagtggagtacataaatggtttaggcttcttcaaagacccgcatacaatt…
UN029050	388.626	-3.62196	0.739452	-3.54581	0.000391412	0.0378781	Serpin domain;Serpin family;Serpin domain	gtaatcatgaggtgcttcatagccatcctatttttattcaaccatttgctaagccgcgatgttgccgccaatgccatacaggatcgcaatctttttgctaccgagctctttcaaacaatcgccgccgataagcagcacgagaatgtaatcatctcacctgtggctatacaaacagcgttaggcttggcttactacggcgccgatggccagactgccaccgaattgcagaagagtttacatgcgcagtcgcaaagtcgtagtaccatcgccaaaagttactacaaattgttgcattcatttgtcaaacccaagactatattggagatcgccaacaagatttatgccaaggatgcactcgtaattgagccggaatttcgtgatgcggcacgaaaatatttc…
UN029301	24.9141	-7.70039	1.39007	-4.82019	1.43418e-06	0.000365853	Tantalus-like	tggactgtattgtttctggtatagcgaaaattagttttcaacagaatttcgaagatattttggtggaaaatcgcaccgaaaacatggctgcccgcgcaaatgatttgactgtagcaggtagtaantgtaatgatacacggcaataacaaagacaacattgcggatagtggttcagaatcggaattgaatatttccagtgaagctaccacggtggaggacgttcattcagatagtctttacagcaccagcactgccatggtgagcctatctcagcgacgcaccttaccgggccgcagttgcaaagacaacatcttaaaattaaaaaggcgaacaatcatgaaaccaaaacgccacaattctagatcatgtgatttttctgtgctccgtccttctgaaatc…
UN029494	396.463	2.84134	0.533852	3.44915	0.000562347	0.0495883	Riboflavin kinase domain, bacterial/eukaryotic;Riboflavin kinase domain, bacterial/eukaryotic;Riboflavin kinase	atgcgcctaatgcgcttgtcggcgtatcctattcaaaaagtgtttgacattgctcttaaaaatttgacgtgcttcagtgatcaattaattacttcccgaaatttcctttgccagagaaatcgaggcgtgtgtagtaccagtcgtttcagttgcaacagcaatattgttttggacactttatgtcatacaattgtaaaacgcaacagtagccgcagtaaacgcacccctgccgaaatgctcaatcatatgccattttttgctagcggagaaattatacgcggtttcggtcgcggctccagagaactgggcataccaacagcgaatttcccattagaagtggtgaaatccctaccagccgcactttcgttgggcatctattatggttgggcaaatgtggat…
UN030613	60.8537	4.18932	0.823002	3.87523	0.000106524	0.0131184		atttgaagaagaatgaataaattagtgctcttcgccttcattgccgctagcgcgcaaatttcgcttgctcgcccagatgttagccacggttatcgctaccagccaggctatagcagctcaggtggtaatttactgcagtcaccgctacccgcgaataacaactactttagcccaacacccaccttcccgtctcagttggcgattatggaggcaggtaaattcatcagttctagtggtgctactagccttggatataacagtggcaacagcggcagcagtggtggtttttctggggcactctacctcgaacggatttggcagctatggcggcggcgtaggcgatttcgatggttcatctgtaggtaacagctatcaatctggttacgtctctggcaacac…
UN032255	3441.79	2.76892	0.382376	4.62612	3.72571e-06	0.000798345	UDP-glucuronosyl/UDP-glucosyltransferase	ccagccagaagtcacttcatgatgcatcgtgcgctgattagcgagttagttaaacatggccatcaggtcaccatgataaccgcactaacactagaacctcagaaattgggcagcaactacacagagatacttattgaaccggaatacgattactggaaggatagtgcggaaaaatttggcgcaaatccggtccttgaaatgaaaaatgatgtatcaaatttattgaatatgatgaaaatcatttccttaactggcacggaacatgcgctcagacagcccaaagtgcaagacgtcatcaatgccaaacaaaccgaaggtgtctacgatttgttactggtagaacaattccaacaggaagcatttctagcattggcccacatctacaatataccagtaatg…
UN032287	84.8762	7.05664	1.25254	4.8355	1.32809e-06	0.000342872	Cytochrome P450	atgataccttgtctaatcactgtaacctcgctcggagctatcattctgttagtttacaaatatttgaccaggtatcatggtgtattcaaagagattggattagatggcccaaagcctaatatatttttcgggaatattcccagcgctctcaccggcaaacggccgctattctatgatgtcgatgatatttacaataaatataagaagactcaccgcgctattggcgtcttcctctctcgcaatccacaaattttaatactggacccaaaactggcgcaggaaattatggtgacaaattttggaaaattccgaggcaatttagcagcaaattggatttatgataaaaagaaagataaactagctgcctgtaatcctttcctcatcagcgatgaatcgtgg…
UN032393	110.418	5.59327	1.32186	3.47487	0.000511103	0.0468031		atgagaaaacacttagcaatcgccttattttgtttaattgtcatttgctgtcagggggccactttgtgtcgtctaatatctaaatttactgatccgcttaaggaggtggacagcgatgcgcctagcaatctagtttccgttaattccattccagctgcggtcaagcaggatgatatcaatcctagtcccgttcagaaagttttaaaacctattcccgaagagattaacattttccataaactcatttgtaattttgctcagcttttttcaccagtcatacgaatgggttgtgcaaaagttgatgacgtagttgtgtcaactacacccgcagtggagccgactagcgcgactgcttcgtattcaactgacgacgaaagttctactgttacttattcagag…
UN033191	9.48318	-6.30944	1.49767	-3.54512	0.000392428	0.0378781	PFTB repeat;PFTB repeat	atgtcctacgacacacttaatatagaaggtgaaaagcgagagccggctttgctacaaaaacatgcaaaattctttgtgagatttttaaatttgctaccagcgcgtctagcttcacatgactccaccagaggcaccattgcattctttgccgtgtgtggtctggatgtgctgaactcactgccactacttacgccacaaatgcaaaaggatataatcgaatggatttatggtggtttggtaatttcacaagagggagaaagaaaaagttgcagtggttttcagggttcgcgctgtgtaaatatcatttccgatgatgagcaactgcttgccaatgccagatgctatcaatggggccaccttgcgatgacatacaccggtattgccatattagcaacgctt…
UN033362	2242.5	3.21228	0.462691	4.78133	1.74143e-06	0.000424037	6-phosphogluconate dehydrogenase, NADP-binding;6-phosphogluconate dehydrogenase;6-phosphogluconate dehydrogenase, decarboxylating;6-phosphogluconate dehydrogenase, C-terminal;6-phosphogluconate dehydrogenase, C-terminal	caattgctgccactcctttcgcccggcgatgtgatcatcgatggtggcaactccgagtaccaggacaccgcacgccgttgtgatgaattgcgtgccaaaaaaatattgtacgtcggttctggcgtgagcggtggcgaagaaggtgcacgtcatggtccatccctaatgcccggtggccatccggaagcttggccactcatacagcccattttccaggccatttgcgcgaaggcagacaatgagccatgttgcgagtgggtaggcgaaggcggtgctggacactttgtgaaaatggtgcacaatggcatcgaatatggtgatatgcaattgatttgcgaagcttatcaaatcatgaaagcgcttggtctgagccaatcgcaaatggctgctgaattcgaa…
UN034139	4225.2	1.71482	0.172784	4.13707	3.51764e-05	0.00505879	Malic enzyme, NAD-binding;Malic enzyme, NAD-binding;Malic enzyme, N-terminal domain;Malic enzyme, N-terminal domain	ttagctggcgttaagccgcatcaatgcctgcctattaccctggatgtgggcaccaacacgcaaagcattttggatgatcctttgtatattggcctgcgtcataagcgtattactggcccggaatacgatgccttcattgaggaattcatgcaggccgttgtacgtcgttttggtcgcaattgtctgatacaattcgaggatttcggcaatagcaatgcattccgcctgttgaacaaatatcgtgataattactgcaccttcaacgatgatattcaaggtactgcctcagttgcggtagctggtattttcgcctctttgagactgaccaatacatcgcttaaagaaaacaaaatgctgttcttcggtgctggtgaagctgctttgggtattgctaatctt…
UN034322	57.5312	8.70786	2.01234	3.8303	0.000127986	0.015236	Extracellular Endonuclease, subunit A;DNA/RNA non-specific endonuclease;Non-specific endonuclease;DNA/RNA non-specific endonuclease	ttttctgaagatgaagagattacgctacattgtgccggcaacaaaaacaaaattgttcccctaaaacaacaaacagccacgctaaggtgcctgggtggtgatgttttttactatgaagaaacagggcagaaattggcatttcaggatctctattgcacacacgaacccgctgccgatttgctggtaacagaaaactcatgtggaaatggctccggagtattttacgaagtaggcttccaagtgaatgatgatttccagagcctgttttctatttgttacaataccgacgcacatcaaacggtttacgcgcgtaatctcctcaacggccgggcacttcaattcaaagtgatcgatagcacgcgccgttctttccgtgccgacggcatgggcttcaccaca…
UN034448	2949.5	2.80945	0.371549	4.87	1.11596e-06	0.000302694	3-hydroxyacyl-CoA dehydrogenase, C-terminal	atggaagaaatcggccaaaagcccgtagttctaagccgtgaaatcgaaggattcgtacttaaccgcattcaatatgccatactgaacgaaccctggcgtttggtccaaagcggctttgtcgatgttaaggacgtggatagtgtaatgtcggatggtttgggtatgcgttatgcctttttgggaccacttgaaacggcgcatttgaatgctgaaggtatgaccaattacttcgaacgctacacgaataccatctatgcagtgagtgaaacgatgggtccgactccgaagatggaaggcccaacagctgtggagattgccaagcaattggagcagatggtgccgttagataagttgcaggagcgacgaaattatcgcgataattgtttaacacagttgagc…
UN034844	18.5772	-7.27715	1.38281	-4.5394	5.64133e-06	0.00111793	Carboxylesterase, type B	aagccaccaacaaaacgcacggcttggcaaaaaaccttcgatgcccgtaactttggcaaacgctgcccggtcataacaactgtgtcaaaactcaatgctacaaaactgaaggaggacctggaagattgcttaaacttaagcgtgtacaccaaaagcttagaggccaagctaccggtgatgttctatatttacggcggtggcttttacaatggctccgcctccgatcacccaccacaccacttgctggaaaaggacattgtattagtggtaccacagtatcgcattggcgcactcggttggctgaccacgctcaccgaacaaatgcccggcaatgcaccagtaatggatctcttgtttgccttgagctgggtgcaagagtatattcatgtgtttggcggc…
UN036038	127.617	2.54081	0.301663	5.10774	3.2603e-07	0.000109159	Serine proteases, trypsin domain;Serine proteases, trypsin domain	atgtcgaaattcgtgctcttcactttggtctgctcaatttgtgctgtgatcggtcaagctggtcccacgggacgtgttgtaggcggcatcgatgcctatgagggtcagtttcccttccagatctcgttacgacgcaacggttctcttacttgtggtggatcgatcatcagtcggaatttcgtgttgaccgcagcgcattgtgtaggcaccaccaactccacaggcgactattacacttacgatccctccgttttcactgtgcgcgccggttcaaacgatcgtttccaaggcggtgtggtggtcaatgttcaagagattatcacccatgaggattatgggaatttcttgaacgatgttgcgctgcttcgcttaagtcaaccattaatcttttcaactaat…
UN036241	203.493	4.73601	1.08173	3.45374	0.000552879	0.0491581	Insect cuticle protein	atgacacgactgttcgtattcgtggcagtactctatataggtgcgtgcgtgacgaacgccaaccctgtgccagattccacgcccacaaaaacaacacacagtgacgacgatgtgcagattgttaacttttccaatgataacgtcggtgccaatggctataattttgcttttgagaccagtgatggcgtatcgcgtaaagaaatggccacagtaaaaaatgccggttcgatatcggtcgagggcacagtcagttggacagggccagatggcgtgcagtatacactgaattatgtagccgatgagcatggctttcagccacaaggtgcacatttgcccgtgggtccagagccagcgact
UN037388	2338.09	7.69991	1.46616	4.56972	4.88382e-06	0.000987269	GYR motif;GYR motif;GYR motif;GYR motif;GYR motif;GYR motif	catacttttgcgaagatgaaacttatatgcattggcttgagcattcttgcttgcgtctgcgcgcaagctccttctgcagaatacctccccccaggagcaaattatggcgcttctgcaagcaatgtcatcgagaataatttcttggacagtgaaccgtacaatactttagctaacgacggttatcgttataggactgtacgacgtttccgattgcgacaccgccgagatgttaatgaattgtcgagtggctacttgccacctcaagcttccgcgcccgaaccagcatattctgtttcatcaccttatgacaactcaggagcttactctgtgccagctccagtttataccgcgccaagtacagtttatgatgccagctacgatgctgctgcgtcagaacca…
UN037729	31.71	7.84043	1.67905	4.07398	4.62164e-05	0.00638919	Serine proteases, trypsin domain;Serine proteases, trypsin domain	atgcggttcgatatttgtagcgtggcgtttttattgctggcttttataggaaaagtaaatgttacgcctattgttggtggccaagtaattcatagttctgaaaatgcaagaccccaatatccttacatggtctccttgcaagaattacaagaacctatcagtgcacagaatctacaactgtttcaacatttctgtggtggcattctggtaaatgagtactggatcttgacagcagcacattgcctatggcgcaaggacctgtcacgcatatcagccgttatcgggcatgaaaacctctcgagccccgaacagaataatagtcgccatgccgtggaacgtgctgaatttatatactatcaacctacaaatattcaaaatgatattgcattgctgcgcttg…
UN038022	2143.34	2.13913	0.17438	6.53245	6.47015e-11	5.77676e-08	Cytochrome P450	gatcctgaacgtttttctgatgcggaaataaagaaacgtccagcctgtacctggctgccgttcggcgatggaccacgaaattgcattggtttacgttttggcaaaatgcagggattcattgggctcacctatttactgaagaacttcaagtttacagtttgtaaagaaactgacgaaaagttgcactatatgaaggagaaaattcttctgcactcattgaatggcgtaaaattacgtgtcgat
UN038636	14.4471	-6.91563	1.33566	-4.42901	9.46669e-06	0.00167646	Pyridoxal-phosphate dependent enzyme	atggcgtcggttgagcaaaacggtggaaaaaatggtacaactgtaccaaaagggaatagtgtcgatagtgcagccacgaaagctgaaaatgttaaaaatactacagcgaaatatgtgaaaaaattaaacgggtcaattgttccacgtgatgtacctatacctacggagttcaaaacgtccgataatatactcgatccgttttgtgatcctgctaagccgcaaaaaatatcctttcacgacgtaacttccgcagcatttctgatcaaaggtggtgttgagagaacgccatgtccgcgctctacattatcagattcatatcgcatggatttatattttaaaaaggactttctacaagtcactggcagtttcaaagaacgcggtgctcgttatgccctactc…
UN039000	506.14	6.20293	0.654457	7.94999	1.86521e-15	4.44087e-12		catgtcacgcgcgacatattgttgagtgaatttttgaaaagttacacgaaatttgtcaaatccgcaacaaaagaactaaaatcggtggctaaaaagttccttaaaaacagactagtctcaagagtggatgctaaatatgtggatgaagtcaagctgagtttcacaaagttcatagaagcggatactacgtatggtaaaaaaaccgccggggacatttattcgattgcagagtactttactaccagcttggacacaataaccgatttccttaaggtgttgagccaatatagtccacaagtgttgaaagaacccaatgccacagaagtactaattcaagaggctctcgcggaatcaggcgtggatgatttgatgaaagaaatactaagtatatttgaagat…
UN039049	312.346	2.75007	0.507039	3.45156	0.000557362	0.0493519	Aldose 1-/Glucose-6-phosphate 1-epimerase	atggtttgcgtgacggaggatactttcggcaccacaactaatcctctaactaagaaggaggaggtgatcagacgcttcaccatcaccaacgatcgcgggatgtcgatgcagttgataacctacggtgctacaatcacatcactaaaggtgcccgattcgcatggcatggttgacgacatcacgcagggcttcgataatattgaaggctacttgaccacaaataatccctacatcggctgtacagtgggacgtgtttgtagtcgcgtcggcaatggaaattttacgctcgacggcaaacggtatgaggtcaccaaaaatttcttaggtaagcacatgttgcatggtggcactcatggcttcagcaaggttatatgggaggtggatcaagtgcgaccggat…
UN039200	23.6948	-7.62898	1.4419	-4.59739	4.27813e-06	0.000881459	Pheromone/general odorant binding protein;Pheromone/general odorant binding protein	caggagtacaaggtacgtaatcaggatgatttgctgaaggcgcgcaaagaatgtatggaagcgaagaaggtcccagcagatcacattgagaagtacaagaagttcgagttccccgatgatgaggtgacgcgatgctacattgagtgcgttttcaacaaattccaactattcagtcctaccgaaggtttcaagacacaaaatctggttgctcaacttggccacaataaggaaaacaaagatgctctgaaagccgatattgagaagtgcgctgacaagaatgaacagaaatctgattcgtgtacatgggcctaccgtggattcaagtgcttcatcagcaagaacttatcgctggtacaagaaagcctcaagaagaac
UN040296	174.559	2.88109	0.529239	3.55432	0.000378957	0.0369104	Aldose 1-/Glucose-6-phosphate 1-epimerase	cccggtgaagtggtgactaccgccacttacaccatcaccgatgataattgtatgcgtttctgcttggaagcaaccaccagcaagccgacaccggtcaatatgactaatcacgcatactttaatttggcgggccataattccggcaagcaaggcatgtcggaacatatcgtcaaaattaaagctgagtgcatcacagatatggatgaagatactgtgcctaatggcaaatttatttgcttggacaatcacccattggacgtgcggaagtggacgaatgtgggtgaagggttgaagaaaattgccggcatcgctaagggatacgatcacaattacgtgctgaaatatacacctgggtgtatagaaaagcaagctaag
UN040523	11.579	-6.59589	1.346	-4.15743	3.21844e-05	0.00482271	Organic anion transporter polypeptide;Organic anion transporter polypeptide	atgccggaagtgcgtatgcgtcaacgacctggtgaccacttgtgtggcttagccaaatggcatccggcttggatgcaacgttttgcaacaacaaaatcattcatgggcgtctatggattattgggcacgattcaagccatgtcctacatgtattttgtcgtttcgttaaccacaatcgaaaaacgttttaaaattccaagtcagacaacaggcattattttgagcggcaatgaa
UN040895	144.608	3.2253	0.380756	5.84443	5.08292e-09	2.9437e-06	Domain of unknown function DUF1907	aagcctttgtatgtgccatcattgcaggaactaaaaggagttatccaaagtgcattggccaaaaattttgaaaccgtaagcgtagaagtgggtgattgtcctgacttgaaggattctttttacggtctagtggat
UN041371	7.75703	6.77991	1.45151	3.98199	6.83416e-05	0.0088753	Protein of unknown function DUF4804	atgtgggcagccactaaatcgtttctttggcgtataattgcacctgaggatggcaaagcagcagtgcttggtgtagagtgtaatacaatatggccaaaagataatacagctgtgagactgactgaatttggcaagcaaatactacaaaattgcacaaaagtgcataagccaaacgcgagtcaaattgacattgaacgatttatggagaattcagccggttttcctttggagtttggcaccaacacatgtcgtgtgatgagtcaacccgtggaacgttatccagcaatcacgaaacaaatcgcttctgcctaccccttaatacatgaacgtgttttgtacttatatctagcattcctggaatacaaatgcaaatatggcaatgacattgaacgtgaaatt…
UN041745	15.3766	-7.00273	1.55421	-3.86224	0.000112352	0.0136016	LysM domain;LysM domain	atgcgtaggcagcgaaaaaattatatatcggatgatacgaatgcccatcaatctgccatcatgtcttatatgccattaaatagggaggcgaatgatgatgattttcttcaaatggaacggatgccacgctctgcgagtatgataaatgggcaaacacaacgcattggaaacactattgaggcaaaagtggaagtgggcgacactttgcaggcattagcactacgatttcattgttctgtggtagatatcaaacgacttaataagattgacaaagataatgaaatttatgcgagaaaagtggtaaaaatacctgtaacaccacattcggtattattggaaactctaccaattgtccacaaaagtggaagcaatagtccaactcaagccgaacatgatact…
UN041890	400.775	8.38654	1.4893	4.95976	7.05818e-07	0.000213018		ttcatttcccccgagggagaacacgttgacttggcctatacagctgatgagactggttaccatccagatcccaacaacaaatggatccatcctatccctgaacacatcatccgatcaattgaatacattaagaaccacccaagcaaagaa
UN042524	2583.37	5.06231	0.707704	5.74013	9.46012e-09	4.82646e-06		ggtaaccttcggatgtgtatatacaatatgggtatcaaatggaagctgttggtgaatgtcgactcgttgcttaatactaatttacgttcgattttcctgctcaccaagttggccgcaccgcacctcatcaagacgcaaggtaatatagtgaatgtttcgagtgtagctggcacgcgcaccttccccaacacctccagctattgcacctccaaggcggcagttgatcagttcaccagatgtattgccttggatttagcgtcgaaaaatgtgcgtgtaaatgccgtgaatccgggtgtggtcgtgacggacattcatgcgcgcagtggcatgactgaggaagcttatgccgattacatgcgtcgcgccaaggaaacccatgcgctcggacgtgtaggcact…
UN042985	241.905	4.37527	0.871382	3.87347	0.000107296	0.013138	GYR motif;GYR motif;GYR motif;GYR motif;GYR motif;YLP motif;YLP motif;YLP motif;YLP motif;YLP motif;GYR motif;GYR motif;GYR motif;GYR motif;GYR motif	ctctttagagtcgcgctcgttgcgtgctttgttgcatttgccatcgcgcaatctgtacctgagcaaggcgccgaaccctcggccgagtacttaccaccagtcggcgatgaatctgctcctcttaccgaaaatggctatcgttataaagctgtgcgtcgcctgaagtaccgccatcgtcgtgaggtaccatccgaggaatatctgcccccagtagtggagccttccgctgattatataccaccagagggcgctgaaactcgtgttgccgacgatggttaccgctacaagactgtgcgtcgtctgaaagttcaccgaaaacgtcgtgaggctccttctgttgaatatttgcctccagtgacggagccttctcctgaatacataccaccagagagtgctgaa…
UN043682	14162.4	2.0316	0.161157	6.40117	1.54191e-10	1.2237e-07	Cytochrome P450	gtgaaaaatatactcatcaaagactttaataactttcgcgatcgcggactcttttacaatgagaagaatgatccgctgacgggccatcttttcgccttggacggcgcaaaatggggcaatttgcgtcaaaaactctcaccgactttcacctctggtaagatgaaatatatgtatcccaccatcatcaaagtggcagaagaatttctcaaggttgtggaagaaaagcaagcaacagctactgatggcgtagtagaaatgtatgatttgctgtcacgtttcactgccgacgtgattggcacatgtgcttttggcatcgagtgcaatagtctgcgcaatccgaaagccgatttcgtggtaatgggtcaaagggcgatcgtcgaaaataggcacgtaaaattc…
UN044327	44.3751	-8.53365	1.29728	-5.80728	6.34971e-09	3.58057e-06	Villin/Gelsolin;Villin/Gelsolin;Gelsolin-like domain	ctttttcattggtttctttcaggcgtacgctacgagcaaggcggcgtaggaaccggcttcaagcatgtgcaaaccaatgccgctggcgagaagcgcttgtttcaggtgaagggcaagcgcaacgtgcgtgtacgtcaggttaatctgtccgtgtcgtcgatgaacaaaggcgattgcttcatcttagatgctggcaatgagatactcgtctatgtaggaccacaagcaaagcgagtggagaagctgaaagctatcagcgctgctaatcaaattcgcgatcaagatcacaacggacgtgccagggtcgatattgttgatgagtttagttcggatgtggataagcaacactttttcgaggttttaggctct
UN044397	478.005	1.91652	0.260988	3.51173	0.000445192	0.0420245	Domain of unknown function DUF1989	atggcaagcaatggtggttggtgtggacgcggttttaagccacgcacatttcccaaacacgcccctttggtgtgctacaataaacctgcctcggcacaggtcaatgaaaaacaatacgacgacaaacgttttgaggcactcacaggtgcgatcgtcgagacgctgatcgtaccaaagcgcacagcacgcacctggacaatgcaagctggcgatttatgtcgcatcaccgtctccgaaggctcgcaggtgggcgatgtaaatttttggaacttagacaacactaaagaacgtttctattccggcaaaacgcgtcaactccatagtacgcatctcaaggtgtacgatcgcttatggagcaatttaccatatctgcggccaatggccacctttgtttacgac…
UN044581	854.779	4.55039	0.657414	5.40054	6.64401e-08	2.73784e-05	Ecdysteroid kinase-like;CHK kinase-like	caagctgtgaaggcaaaggaactaaaataaaagtgcgtagtgcaaaaatttcgccagcctccatgaagggtgatcactatgccagtgtaatatttcgcgcgcaactggactatgaattggagggcgtgcacaagtccaaatctttgattatgaaaacgatgcccgaaaacgacggacacaagaacgaaatgttaggcaagacggatattttcgaaaaagagatcatcatgtacacggaagtgttaccacgattcgaaaagattttgcgcgccgtgggcgatgatacagtgctcaaggcaccctgtttatatcacgctttgaagccgaagaaaataattgtcttcgaagacttagtgcctaagggctatgaagtggtgcgaggccgcccactcaacgtgg…
UN046654	1097.25	4.37309	0.835984	4.03487	5.46328e-05	0.0073167	EF-hand domain;Protein KASH5, EF-hand-like domain;EF-hand domain;EF-hand domain;EF-hand domain;EF-hand domain	aacaaaatggaggatgatgagaatatgaacatcatgcgtaaggcattccaaatgttcgacacccaaaaaaccggtttcattgaaacactccgcctcaaaactatcctcaatagtatgggtcaaatgttcgaggagagcgaattacaagatctggtcgatgaaaacgatcccgaggacactggcaaagtgaacttcgatggattctgcaatattgcggcgcatttcctcgaagaggaggacaccgaagccatacaaaaggaattgaaagaagccttccgcttgtacgatcgtgagggcaacggttacatcaccacatccacattgaaggaaattctcgcggctttagatgataaactctcctcaagtgatttggatggtattattgcggaaatcgacaca…
UN048979	173.668	5.82803	1.2179	3.96424	7.36304e-05	0.00950454	Fibrillar collagen, C-terminal;Fibrillar collagen, C-terminal	ttccaaatgcaacaatactccaccacaaacgcggaaatacgacgacgacgcgatgttgatatactcgacgatttagtacctttcgaggaagatgatgatttcaatgaaataatgggtgtattttcgccacacgaacaaactaacaccgagcaacacaagaaaacaaaaagaaggcgaaaaaagaaacccaccgcgcatagcgattcgagtggcaaattggtggacatgtacagcgccatctacagcatgcgtcaagaaatggatcgtatgcgcaaaccaaccggtacacaagacaacccggtgcgtacgtgccgtgatctgcattatgcacatccacaattcgagaacggctggtactggatcgatccgaatgcaggcatgcccgatgatgccatctac…
UN049100	9.44451	7.06581	1.68268	3.60486	0.00031232	0.0317175		gaagaacaagccacaccgacattggagccaaatacccatgaaattgcaccagttaaacgtgatataccagtacctttagtgccaaaataccaccacccagaagagtcgccaaaaagcgaggcaatcgatgattataaagttgacgtaaagaaaaacgaacaagaaaaacctgacgaacatcgcccaaaggatgatgacagtgagtcatctgaaagcagcgagagcgatgaggattctaaagaaacggcgtcgcaaacatccactcaaaattcacagcaaatccatcaggaactgcatacacagcttcatgaatctcacatacatccaaccgcagaagtacatactgagaagttagacattaaaccggcagcggatgtgcagcctgcgcagcagcagcat…
UN049104	13.9562	-6.86281	1.41246	-4.15079	3.31333e-05	0.00489642		atgaacgagcgtgtgcccatgaaaaatgaggattgtgaacgaatgcctagttcgggaagtggagctgatgctgctgccacatccaacgcaactactccaacatcaacaactaaggagaaacgcaactggttccaatcactgacgagacgaaaaaagtctcaatcacaaatgtcccttgctgatataccctccacatcacgagaatcaccgcttatacagaacaacaacaatgaacccttgcaggtgatatgtaccagaaaccccattagagatcttgatgccaataccaataaagaatctgacataggcggcacgattggacgcaagcgaaaagatgaaaagaatgtatttcaaaggttgcgtaaaaagatgggtctgcgattttcttctttgcgacat…
UN049216	10.0246	-6.38795	1.47389	-3.65559	0.000256591	0.0281961	Sugar phosphate transporter domain	atgcttagtggattaaaaagcggaccatccagacatgtcctggctgttgtagtattgtgcatactttggtatgtaatctcatccagcaataatgttatcggcaagatggtattgaacgagttcccatttcccatgacggtgacaatgatacaactatgcagtatatccttgtatagtgggcctttttttaacctctggcgcattcgaaaataccaaaacgtttctcgaggatactattggcgaatgattattccactggcgttaggaaagtttctttcatctgtcacatcacacatttcgttatggaaagtaccagtatcttatgcccataca
UN050282	106.789	6.32431	0.926316	5.74783	9.03946e-09	4.72433e-06	Adult cuticle protein 1;Adult cuticle protein 1	gaaccaacatcctctaaacactaaacacnnataaaaagcaacatgaagttcgccgtttccgtagtcttgttcgctttggcccttggcgctgcccactgctcggtcatcccattggtcacctccatcaatggcgtcgtcttggcctctgcacccggttccattgccgtacacgcttctgcggtaccagctgtggtagctgccccatcacccgtacagatcgtcaccagccctgtagtggctccagccgtagttgctcccgctgtggtggccgctgaaggcacctatgttgccaaaactcgtggcgctgtacatgtcgcacctctgcccggacatatacaatcagccgcctcagtgaatttggaaccagcaccaggcacc
UN051188	228.456	8.71758	1.37553	5.61061	2.01609e-08	9.81838e-06		cacagtcaatcgtctacatccaacgtgtggattagaattagacaataagcaatgagattatttttagcgctaactttcgtggcggcagtcacggctgatgtgtcacaccttttcgcacatagtgataatctgcaggatgatgggtatcactacaataggccaagtggcggagcagttgtagatgtccctgctggccacaggcat
UN051717	77.3139	5.06387	0.955187	4.25452	2.09496e-05	0.0032767	Insect cuticle protein	atggcaagcaaattcttgagcctcttatctctcctggccgtggccggctccagcttggctggcgttgccacctacgcctacaacccctacgccgcttaccatcacttgcccgccgccgtcagcacctatgccagccctgcccaccaggtcgtgtatcatcatgccgcccccgctgtctaccatcatgcaccagtcgtcaccaagtcatatgtagcgcccgctccggtagtggctgcagcaccagttgttaagacctttgctgccgccgctcctgccgtgcacgtggccgctgctgcacccgttatcgccaaaactgtcgttgctgccgcccccgcccccgcagctgttgtaaagcaagttgaaatcgaatccgcgccacgttacgatttctcttatggc…
UN051986	485.537	4.16111	0.714861	4.42199	9.77976e-06	0.00171771		atggcggcgcggggctactgccttcaacttgagtgggcgtgcggcggcgcgggtagccaacgcttgacggtaggcagccactttgcgctggcgttgacgtaatgcagcagcgcgacgtacagctaccaagcgagcttgctgttcatccaaaggcgcagggaaatcttcggcagctgggtcagcggctggcgcctcaacgggggcatcggcgggcaactcgttggcatcgacctcaggtgggccgtatatttcatcgggctggttggcttctggtggaccgtacacttcgtcaggaatgttagtagcgggagaaccctcatcgaagggcacagctggtttcagttcatccgcagaagggtatggggtgactgctggtgcctcaggcacggcgtcggcttc…
UN052363	30.2423	-7.98087	1.35732	-5.14313	2.70194e-07	9.64952e-05	Kinase associated domain 1 (KA1)	agaatgacgtcggctgttaagtctagcaggcatttccccaggaatgtgccattacgatcaacctttcattctggtcaaacaaggactagaaacaatgctgcattagagtactccggaacgagtggtgcatcgggtgactctccacatccaggccgtatgagttttttctcgaaactgtcatcccgattcagtaaacgggcttcagcaaccgaagagtcggctaaaccacgtgttttgcgttttacatggtccatgaaaaccacttcacctctaatgcccgaccagataatgcagaaaatacgagaagtgcttgatcaaaacaactgcgactatgaacagcgcgaaaggttcgtactttggtgtgtgcatggtgatccgaataccgattcattggtgcaa…
UN053256	57.4949	-4.31894	0.800244	-4.14741	3.36254e-05	0.00493511	Cytochrome P450	ttttctcacaggtttgaaacgtgccgagatcccatcacaggtctactgaaaatggacttagagtatgaactaaaaatgtgggcctttgagtcggtctcctacgttgcattaaacaaacgtctaaatttgattaatggaaatgctagcaaagatgcgataactttatcccagatgatgactcgttttctcaatctaagtgttaaatacgatatgacaccatcactgtggaagtattttgaaactcccggtttcaagaaattaatggacgcttataacaacattaccgagatcacctcgaaatatgttgacgaagccatatgtcgcatcgaagcggaaggtgaaacggagccgaagagcgtagtggcgaaattgctgggtatcgataaatattatgccgta…
UN053722	433.511	2.47881	0.402915	3.67029	0.000242278	0.0267604	Peptidase S10, serine carboxypeptidase;Peptidase S10, serine carboxypeptidase	tctgccaacaaaaccctagagttgatcaatcaggaaaaatggacacgtgcagccatccaatggggcacaacacaaagtattttattgcgtgagtcgaaaggtgtggacttttacaacattgagacaccaacaagtggtgaatcctattctggacttttgttaaggactaacaatattaatgatttgatgtatcgcactatggtccattacgatattgatgaggatcccgaccaaattttggaagatttgatgcaaggaccagttagtcaagctttaaatatttcctccaaagtgaagtggggatctcaaagtgattccacattcacccgattatatggtgatttcatgaagccggtgatacacattgttgaggagctgctgaatagcaccgatttgaag…
UN054434	253.07	3.63466	0.504583	5.22147	1.77511e-07	6.79233e-05	UDP-glucuronosyl/UDP-glucosyltransferase	aatgnncgtttcaaaatctgttacattcttctgtcactttccatcctggtggctcaatcacctactactgatggcgcgaaaatactcgctgtgtattcatttgcaggcagaagtcacttcatgatgcatcgtgcgctgatcagcgagttggttaaatatggccatcaggtcaccatgataaccgcactaacattagaaccacttaaattgggcagcaactatacagagatacttattgaaccggaatacgattactggaaagatgtacgggacgagttcggtgaagtctccatctatgaatttaaaaacgatatgtcactcttcatggatatgctgcacataatagggatagcctgtacagagcatgcgctcaaacagcccaaagtgcagaatatcatc…
UN054480	1028.19	8.38028	1.45719	5.06473	4.08989e-07	0.000130803	Lipocalin/cytosolic fatty-acid binding domain	atgcaaaagacaattctttcaatcatcgccttgaccctgtttggtctcgccaatgcacaaatcaactcaagtggggcgtgcccaagtccggcagcacagagtaacttcaacttatatgcatatatgggcaccttttacgaatatgccaagtatccttctgctttggagtgtaactccaagtgcgtgaaagcagtacacacgcaaccaagtgaaaatgtgatgcacacggtggatacattggttgatccaactaccggcaaaagcagcgattatggcgctaatgccacgcaaatttcgagtggtaaattcatgatttactaccctggtgaagtaactcccaccagtttttcggttttgttcaccgattacattagctacgctgttgtttacacctgcgaa…
UN055377	1146.86	8.42204	1.51483	4.89957	9.60449e-07	0.000274407	Serine proteases, trypsin domain;Serine proteases, trypsin domain	ctgtacgtccgtctgggcaccacagactatggcacttgtggagagcgcatttcaaatgcctccaacaaaaaacatgaggacttcaattgcgacaccatggccaatgatttggttgtaattaagctggcaaaatcaattaagaaaacaaagaaggtgcgtaccataaaaatgcctaagaaggaaccaaaagctggaaaaattggtgcgatagtcggttggaatgccaatgagcagctcgccgaagctgaagcgaaaattatcagcactaaggcatgtggttctggccaatatgcctataggagtgatgacctaaccgctagtatgctctgtgcagcgccggtggatgcgcaagtatgtgatgcacaaccgggcacaccgttgataattaaaagaaatttg…
UN056619	35.6096	3.85624	0.483157	5.91163	3.38741e-09	2.07387e-06		aggaaaggagagggtggaaaggaaaggagattcaatccggatcttcgaccaaagaagaccatcatatttgtttagtgggactggaaacgcatggtgcactgagaaacgctcgaaaagaaggccacggtcaacaaggagccctccattgccaaactacaccgcgtgaatgaagctattcgactggaaaaacctggtcgacatggtcaaaacatggctgaacaagtcgtcaaagccgctctccaacagctcgaatggcaggtccttgaacatccgccgtattctccggaccttgcactgacccattaccatcttttacgctccctgtcaaaccatatgaagggcgttaccttcgataacaaagaggttcttaaaaactggctcaacaacttctttggcacc…
UN058674	548.025	2.26117	0.354485	3.55774	0.000374052	0.0365991		ggacgaaatgaaactaatttgaaagccactgaggcagcctgtaaagcagccaacaacaaagtccaactattgtctatcattgctgatgtaacggtagatgcggagcgcattataaaaacaactatagataaattcggtcaactggatgtgttggtcaataatgctggtatagctgagccggggcatatattggacattgacgtggagcaattcgatagaattttgaataccaacttgcgttcagtttttcttctcaccaaattcgccgcacctcatctcgttaaaacccaaggcaacattgtaaatgtgtccagtgtcgcaggtttgcgttcgtttccgaatttgtccagctactgtacctccaaggcagctcttgatcagtttaccagatgtattgct…
UN059523	871.743	2.96874	0.434092	4.53532	5.75172e-06	0.00111793	Hemocyanin/hexamerin;Hemocyanin, C-terminal	gtagacattgatgttaccaacctggtcaatgacaaaatggtgttagttgatgtttcattcgtttggtataaatcattctacgcacgacaaatgcgactcaaccacaagccattccactttgacatcacagtacaatatgacaagcaacaaaaggttgtcattcgcacattcaacggacctaagtacgatgaatacggacgtattatctcactacaagagaacggtgagatctttgtagagatggatgatttcgtttttgaggtgactgttggcgaaaatgtaatcaaacgcttatccgatgactacctctggactgtgaaggatcgcaccacttacacagaattgaaccactacgttatggctgccttcgatggtaaatacgaattgccattagacatt…
UN060520	12.7001	7.48944	1.8716	3.46732	0.000525672	0.047141	Insect cuticle protein	ttcagtaccgcgaaagcaggatatattcctcatggccacgcctcgagctatgcttccgtggtgcagcatgacgttgtgcctcatcacggcggttacttgggtccagtaaactacgtggcctacggtggccacggagaggatcattatgtggaggaaccacatcactacccgaaatattcattcgactatggtgttaaggactcacacactggcgatcacaagagccaatgggagcatcgtgatggtgatcatgtgaagggtggttatactctagccgaggctgacggcactacacgcgttgtggaatacacagctgatgatcacaatggtttcaatgccgtcgtaaagaagatcggacatgcgtaccatccccaagtgtacaatacacataaggaagcc…
UN061288	1451.07	2.57182	0.393398	3.99549	6.45608e-05	0.00843542	3-hydroxyacyl-CoA dehydrogenase, NAD binding	atggcaagtaaaggcaaagtgggcattgtgggcagtggcctaattggacgttcttggtcgatgttattcgcctcggttggctaccaagttgtcctatacgatagcgttcccgcacaaatcgaaaatgcatagaaggaaaccgaaaaggaacttaaatccttggaatcgaaagcattgctgcgtggcaaacttaaagccagcgaacagttcgcacttatatcgggtacaactgatataaaagagatggtaaagggtgccattttcatacaggaatgcataccagaacgtttggattggaagcaggcactctacaaacaattagatgaaattgtagatgaacaaacaatactgtccagctcgacaagcaccttcctgccatcgttgttctccaaagacctc…
UN062257	1136.26	2.39455	0.361351	3.85927	0.000113727	0.0136907		aaaatgcgtttcaaaatctgttacattcttctgtcactttccatcctggtggctcaatcacctactactgatggcgcgaaaatactcgctgtgtattcatttgcaggcagaagtcacttcatgatgcatcgtgcgctgatcagcgagttggttaaatatggccatcaggtcaccatgataaccgcactaacattagaaccacttaaattgggcagcaactatacagagatacttattgaaccggaatacgatttaacgaaagaatttcaagagcacttgggcgccatctcgatatatgatttgaaaaaagatatgtcattattcatggaaatgatgcacataatgggcatgtccaccacagagcacgcactcaagcagcccaaagtacagaacatcatc…
UN062898	607.147	3.06536	0.460482	4.48522	7.284e-06	0.00135723	UDP-glucuronosyl/UDP-glucosyltransferase	cgagaatttaaaatctttccagaaattgatgagctggtgaagaaatactttggacatctaccaataaagttcccaagtgtatcggctatggataggaatttgtctgctatattaattaataactatacaccgttatcgtcggccgctcccacaatagatagcatgatcaatgtcggtggcatgcataattatccaccaaagccacttcccactgatctacagaattttttggatgaagcagaaaatggcgtagtttacttcagtttgggaagtcaagttcagagtaaggatatgcctccagaaaagctacacattttccttgacgtatttagtcaactgaaacaacgcgtcttatggaaattcgaaaatgatagcattgcaaatttaccaaaaaatatt…
UN062907	118.729	2.45752	0.419004	3.47853	0.000504179	0.0463672	UDP-glucuronosyl/UDP-glucosyltransferase	ggcaaaagtcactacatgatgcatcgtgcgctgattagcgagttagttaaacatggccatcagatcaccatgataaccgcatttacgctagaaccacataaattgggcagcaactacacagagatacttattgaaccagtatatgattactggaaagatgtaccagcaggagtaagcgcgatctttgatacaaaaaatgaaccatcaaatgcagtggcaaccttaaaaatgtttggcgtaactaccacagaacatgcgctcaaacagcccaaagtgcaagacatcatcaatgccaaacaaaccgaaggtgtatatgacttattattggtagaactattccaacaagaagcatttttagcattggcccacgtctacaatataccagtcatgagctctgca…
UN066685	1866.95	1.92707	0.256835	3.60958	0.000306689	0.031301	Hemocyanin, C-terminal;Hemocyanin/hexamerin	gtgtttgctcgcttcactcatctccaacatactccattcaactacacaataaacttcaaaaacgatggtggtgctcaacgtttcggtacagtacgaatcttcctgggaccaaagacagaagagcgcggccaaggaatgctcttcaaagaccaacgtctgctgatgatagaattagacaaattcattgtgtcactaaaccctggccaaaacaccattcgacgtcgatccactgagtccagtgttaccattcccttcgaacgcacaatccgcgatttagacaccaatcgaccggccgctggtagcgccgaagagttagaattcaacttctgtggttgtggatggcctaatcatatgctcatcccgaaaggtttacccgaaggtcttcgctgcgagttgttt…
UN066964	63.0852	7.36099	1.32244	4.81005	1.50894e-06	0.000374358	Insect cuticle protein	atgaaattcgtcattacctttgcattttttgcgcttttttcgcaaaccttggcagtacaagcaccagtagaacatcacgtcgaaattgtgcgccaggatgcagatatcacgccagaaaactacaaatatggtttcgagacgagcgatggtactcaacatgatgaagagggccagctgaagaatgtcggtaccgacgatgaggcaatcgttgtgaaaggctcatacaaatacgttggcgatgatggtgtcacctacgaagtgagctatacggccgacgagaatggattccagcctgtgggtgaacatttgccacaagct
UN067254	369.01	3.55317	0.735862	3.46964	0.000521165	0.0471203	Hemocyanin, C-terminal;Hemocyanin/hexamerin	gagacccgtgagaactttgttgagatgcatgaattagtttatgagctgactgttggcgaaaatgtaatcaaaagcttatccgatgactacctctggactgtgaaggatcgcagcacttacacagaattgtacaactacgttatggctgccttcgaaggcaaatacgaattgccattagacattagcgaaccacactctggtatcccagatcgtcttctcttgcctaaggtttgggagagtggattccctgtgctattgttcttccacattgcgccctaccaagcttccgtcgagcaacactccaacttcgactcaagctacagcagcggcattggttccggcacacgatatattgacaacaaaccattcggatatccattggatcgtccaattgatgaa…
UN068356	310.395	2.24985	0.216997	5.75978	8.42252e-09	4.51194e-06	Alpha/beta hydrolase fold-1	tccgccaaaggaaagaaggtaattcccctgctgctgctacatggctggccaggatcggtacgtgaattctacaaaattattcccatgctgacgaaagcgaacgccaaaaccccatatgtttttgaagttgtcgtacccagcttacctggctatggttggtctcagggtgcctcaaagattaacttcggcccagctcaagtggcattggtgatgcgtaatttgatgtagcgtttaggtcatgagaaatatgtggtgcaaggcggtgattggtgctcgataatcggctcgcatatagctaccctgagacctcagaatgtgctcggctatcattcgaatttgtgcagtacccaacatcaaatcgcacaattttataaattttggcgcatctggttcccctcg…
UN070476	497.458	3.79618	0.771226	3.62563	0.00028826	0.0303679	Transcription activator MBF2	atgcaataccgcatcgctttgataggcctcttggccaccacgcttttccatttggnnnntagaaaacgtnnggaaggggaaaatttgattgtgaaagtggttacgcccgaggagatgaataaaatactcgaggaatatccggatgctgtagagatgacggcgacaaagacagcaattgaaggtcgttcgatgcatcggcaggccaggagtgtgaccacctatactttgggtaccgggagggtttctggtgacagtttagtctcgagtgaatcgagcacaaacgactttgatgttgcaactaccgtgtcagcaaatataagatatccctgcactggcactggcgcggtcgtaacctatgtgaaaatcaatgtatatcagagcaatagcgatggacgcgct…
UN072611	453.835	6.96411	1.29712	4.59795	4.26667e-06	0.000881459	Hemocyanin/hexamerin;Hemocyanin, C-terminal	tccgactttcatgtgagcactttgtaaaatgataaaatgcttttcgtagatggcgaattcatttgggacaagacactattggcgcgccaacaacgtctcaaccacaagccattcaccttcgatttcaccatagagtcggataagtcacaaaaggtggtcatacgtgctttcctgggtccgaaattcgatcaaaacagacgtagtctttcgttggcgcaaaatcacgacagtttcattgaaatcgatgaatttatctatcagttggctgctggcaagaatacaatcaagcacagctcgcaggacttctactggactaatgatgaacgctccacctacaccgagctctacaactcggtaatgttggcaaacaggggtgcacgtcagtttccgatgaatgca…
UN073996	19318.2	2.85005	0.526751	3.51219	0.000444433	0.0420245	Hemocyanin/hexamerin;Hemocyanin, C-terminal	gaactggtcaccaacttcgacatcgtagacattgatgataccaacctgttgaatgacaaaattgtgttcgttgatggttcattggtttgggataaatcattgtacgctcgtcaaatgcgactcaaccacaagccattccactttgacatcacagtgcaatctgacaagcaacaaaaggtagtcaatcgcacattctacggacctaagtaagatgaatacggacgtattatctcactacaagagaaccgtgagaactttgttgagatggaagaattcgtttatgagctgactgtttgcgaaaatgtaatcaaacgcttatccgatgactaccactggactgtgaaggatcgcaccacttacacagaattgtaccactacgttatggctgccttcgatggt…
UN074250	2465.9	1.58179	0.163058	3.56797	0.000359755	0.0355246	Phosphoglycerate mutase 1;Histidine phosphatase superfamily, clade-1;Phosphoglycerate mutase 1;Histidine phosphatase superfamily, clade-1	tggaaccaaaaaaatcaattttgcggatggtttgattcagctttaagtgataagggaaaagctgaagcccaggctgctggaaaagccgtaaaagaagctggtttaaagttcgatattgcacatacatcagtgctctgtcgagcaatcatcactttggaaaatattcttaaagaaagtgggcaatcggatatcccagtatgcaagtcatggcgtttaaatgagcgtcactatggaggtttaactggtttgaacaaagccgagaccgccgccaagtatggtgaggagcaagtcaaaatatggcgccgcagctttgacactccaccaccaccaatggaacccgaccacccttactatgatgtcatagtaaaggatcctcgctacgccaatggtccttcgcag…
UN074561	33.7837	8.90186	1.54504	5.11434	3.14844e-07	0.000108131		agattatttttagcgctaactttcgtggcggcagtcacggctgatgtgtcacaccttttcgcacatagtgataatctgcaggatgatgggtatcactacaataggccaagtggcggagcagttgtagatgtccctgctggccacaggcat
UN075677	11.3835	-6.57182	1.40731	-3.9592	7.52023e-05	0.00962456		atgccgattttctcgaaatacgcgctgctaaaaggcgctgatagcctactacgccagcgtcaacggttcttcgccttatccaatgtggccgcctcaaccgcacgccctgcgctcactcaattccgtgatattctcaatacacaaattaccaacattaaagatgcaggcacctataaaatggaacgcattatcacctcttcacaaagcaccgagatcactgtggagggtacatataaacgcattttgaacttttgcgcgaataattatctcggcttggcg
UN077577	4156.4	2.36051	0.372846	3.64899	0.00026327	0.0284981	NADP-dependent oxidoreductase domain;Aldo/keto reductase	atgccggttcccgatatcgtactgaataatggaaagaaaattccgatagtcgggcttggtacttggggcagtcccaagggtgaagttgtccaagccgtaaaagatgctatcgacattggttatcgccatatagattgcgctcacgtatatcaaaatgaagacgaagttggtgagggaattgaaactaaaatagcggaaggtgttgtgaaacgcgaagagttgtttatcaccagtaaattgtggaacaccttccacagtcctgaattagtacgcggtgcactcgaaactaccttgaaaaatttgcgattgaattaccttgacttgtacctgatccattggcctatgggatacaaagagggtggccaattgttcccaaatgatgatctcgga
UN077705	678.583	2.19118	0.32257	3.69279	0.00022181	0.0247549		attgacgtggagcaattcgatagaattttgaataccaacttgcgttcagtttttcttctcaccaaattcgccgcacctcatctcgttaaaacccaaggcaacattgtaaatgtgtccagtgtcgcaggtttgcgttcgtttccgggtgtatcctgctattgcacctctaaggcagctcttgatcagtttaccagatgtattgctttggatttggcagcgaaaaacgtacgtgtgaatgccgtaaatcctggtgtgatagtgaccaatatttctagaggaatgggcaggtcggaagaggattacgcgaaatatttggaacatagcaaaggaacgcacgctctaggtcgtgttggctctacgaaggaggtggccgatgctattatctttcttgccagtgac…
UN078925	6812.74	1.88735	0.239172	3.71011	0.000207172	0.0234883	Glutathione S-transferase, N-terminal	ttgttgaagctcaacccacagcacaccgttccgactttagtggacattagtttcgccatttgggaatcccttgctattatattttatttggccgagaaatacggtaaagacgattcgttatatcacaagtgcccgaagaagcgtgccgttgtaaaccaacgtttgttcattgacatgggtactatatataaggcattctttgacacctatgtgctgcagtatatcctgaaacaatctgtagcgccggagacatacaataaaattgctcctgcttttgagttattaaatactttcctagaggggcaaacctaagttgctggagactcatagactttggctgatatatccttgttggcaactgtgtcttcatacgacgttgccaagtatgagttaagtaaa…
UN081197	146.665	5.59572	1.10861	4.14549	3.39093e-05	0.00494292	Glycosyl hydrolase, family 13, catalytic domain	ggcggcgtcacattaccacaaattcccgaagcttttgccactactgagattttgagcacttatgtcagcaatggcactcatattggaagtcaattgccaatgaattttaactttattcaattaagagaaagttccactgcacagactgttgaaaaatacgccaaacaatggatggatataatgtggacgaagcataaggtggccaattggatcgcaggaaatcatgacaacagtcgtccagccacacgcataggagcaactaggacagatctgatgacgatgatagtgcatgcattgcccggcacatctgttacttattacggcgatgaggtcggcatgactgacggagactttagttgcaacagcggcacttgcagcttccgcgatccagagcgtacg…
UN083063	86.2407	6.02924	1.29695	3.87775	0.000105425	0.0130581	Attacin/Sarcotoxin-2	atgtttgcaaaattcttactttcaatgtgcattttaagcgttgctctggcgtatccctatggcgaacagcagcaggacgcacagctgggcatatggcaggatgacgtgctggctttgtctgaaccgtcggagcagtttgagtcgcagcgctttgctcgccaactgaatgttcagggcggcggtagtcctggcaaaggcattgatttgagcatcgacacgcgcattcctgtatggcagagccacaatgggcgacactcgttcgatgcgaccggccaatattcccagcatttgggtggaccctatggaaatagtcgcccgaattggggagcgggtggcatg
UN083835	15001.6	7.75372	1.24938	5.40566	6.45703e-08	2.71296e-05	Insect cuticle protein	caaannatgaaagccgccatcatcttcgcctgccttttggccgttgccttcgctcgccccaatcccgatgcagaaatcgtgaaattggactctgatgttggacctgaaagctacgtattcaatttggagaccagcgatggtaccaagaaggaggaagctggacaactgaaggatgttggcactgatcacgaagctatcgttgtccgaggaagcttctcgtgggtggatgagaagactggcgagaaattcaccgtcaactatgttgctgacgagaacggtttccaacctcaaggcgctcacttgcccgttgctcct
UN084222	2668.46	2.41766	0.34968	4.05418	5.03102e-05	0.00686654	Triacylglycerol lipase family;Lipase/vitellogenin	accgaagtaatcggacacagtatcgctgctcaaattgccggttacactggtaagaataccgaagataagcttcatgctattgtcggtttggatcccgctctaccactcatcagctacagcaaacccaacaagcgtttgaatagtgaagatgccgagtatgttgagtctattcagacagacggtggtcaattgggcttcttgaaacccattggtaaaggtgctttctaccagaacggtggtaagaagcaacctggttgtggcttggatttaactggcgctttcagtcacgctcgctcttgcaactattacgatgaggctgtgaaagagaataatttacacagcatgcgttgcggaacctactcagaggctgtggcgaaagagtgtggcacctcctacagt…
UN084481	1452.52	3.83962	0.784595	3.61922	0.000295498	0.0306395	Serine proteases, trypsin domain	agcatatccgtcaaaatggccaacaaattcatttgcactttattggtgattgccgtatgggccacaagcacatccgccgatggaatagagaatggtagtcccaccactattaaggcacatccctacgtcgtctctctacaaggaaccgatggaacacgcgtctgcggtggtgctttaatcgattcgaagaccgttgtcacagctgctcagtgcttggctaactacgacgtttcacaattggtcgtgggtgtaagcaacggtgctaagacagtaaaaatt
UN084640	433.072	5.80991	1.31817	3.64894	0.000263329	0.0284981	Insect cuticle protein	gtcgtcctcgcctgctttttggctgtcgcctatgccaacgaagaatccgatgtcattcattcggagagtgaagtgaacccagacagcttcaaatatgaatacgatctatccaactccatcaaggctgaagaatctggtgtcttgagcggtgatgctttggtcgccaagggtcagtactcgttcaccgcccccgagggcgat
UN085486	79.2563	8.23726	1.52449	4.74734	2.06107e-06	0.000485326		tgtacaaactcctgtcgtcgtgttcgtaaaccagtttgtgctagggtcggaggcgttaaacgaactttcattaatctctgctacatgaaagcggctaagcgctgtgcacgcatcaagggtagaaaaaatgtagtattcttgcatcgaaatgcatgt
UN087910	2202.85	7.60101	0.968787	6.81369	9.51288e-12	1.13246e-08	Insect cuticle protein	gctttcatcgcttacgtctcagccggtgctgtgggcaaatccgatgatgctgctgccgaaatcacagaccttagctccgatgtccgccccgatggtttcgaagccgctttagataccagtaacagcatccgccaaatatcatctggtgacgcagcgggctacattaagggagaatacgaatgggtgtcgcctgaaggtcaaacagtcaaagtgagctacattgctgatgcaaatggttaccaacctcagagcgaccttttgcccacatccccaccaatcccagacgcgattgtcaacgaactcgaatacttg
UN089566	332.847	2.82513	0.482122	3.78562	0.000153328	0.0180523	Hemocyanin, C-terminal;Hemocyanin/hexamerin	atctcactacaagagaaccgtgtgaactttgttgagttggatgaattcgtttatgagctaacttttggcgaaaatgtaatcaaacgcttatccgatgactacctctggactgtgaaggatcgctccacttacacagaattgaaccactaccttaaggctgccttctatggtaaatacgaatagccattagacaatagcgaaccacactctggtttcccagatcctcttctcttacctaagggttgggagagtggattccctgtgcaaatgttcttccacattgcgccctacctagcatccgtcgagcaacactccaacttcgactcaagctacagcagcggctttggttccggcacacgttatattgacaacaaaccattcggttatccatttgatcgt…
UN090265	610.081	4.49103	0.677239	5.1548	2.53905e-07	9.38049e-05	Short-chain dehydrogenase/reductase SDR	cttcacacagtcgtcataatgagtttcaacggtaaagttgtgattgtaaccggtgctagttctggcattggtgccgccaccgctaaggcatttgctatacgcggcgctaaaattgcgctcgttggccgcaatgtcgacaatcttaaggctgtcgaatcagactgcaaggcagccaacagc
UN090525	1529.74	6.92502	1.21351	4.88255	1.04723e-06	0.00029143	Insect cuticle protein	ggttttctggactacatttaccccacagtcatgtcggagttctacagtctggcacccacaaaggagggttaccgtttcaagttggaagaaccaaatggcagcaaacgtgaggagatcggtgtggtaatgaatcccggtactaaggatgaacagctcgtagtgatgggtacctacacggtttacgatgagaagaccgacaccgaaacggtgacgatgtacaccgccgacaaggatggttacaagccaagatatatgatcaagaatcgtaaattgagcccaggcgcattgaaatcggcggctgga
UN092310	63.0471	3.98614	0.745211	4.00711	6.14654e-05	0.00808025		ttttgtagttgacatcagttaactcgcagcagtcaattaacaacaaactatcacaaaatgaaattcctcatctgtttggctctcctcttcgccgtcgcccaggctaaccccggtttggtggctcctttgacttactccgctgctgctgttcccgcttatgccacatacgccgcctctccctacgtcgccgcaccatacgccgcgtactcgacctatgccgcaccagctgttgctacctactcccacgctgcttactctgctccagctgtg
UN092781	394.622	3.36657	0.597862	3.95838	7.54586e-05	0.00962456	UDP-glucuronosyl/UDP-glucosyltransferase	cgagaatttaaaatctttccagaaattgatgagctggtgaagaaatactttggacatctaccaataaagttcccaagtgtatcggctatggataggaatttgtctgctatattaattaataactatacaccgttatcgtcggccgctcccacaatagatagcatgatcaatgtcggtggcatgcataaatatccaccaaagccacttcccactgatctacagaaatttttggatgaagcagaaaacggcgtggtttacttcagtttgggcactcaagttcaggctaaggatatgccactcgaaaagctaaaggttttccttgacgtattcagtcaactgaaacaactcgtcttatggaaaatagaaaatgatagcattgaaaatttaccaaaaaatgta…
UN093137	513.758	3.53326	0.48084	5.2684	1.37617e-07	5.36155e-05	UDP-glucuronosyl/UDP-glucosyltransferase	accattgcaaatttaccaaaaaatgttatgataaaaaaatggatgccacaaaatgatatcttagcacaccctaatgtgcgcgttttcatcgctcacggcgggctctttggcacacaagaagccgtgtatcatggcgtgccaatactaggaataccatttttctttgatcagtatctaaatttgaagaaaggtgaacatggcggctatgccattactttggatttcaacacgcttacacgtgatgatctgaagaatggtctgcagcagttggtctacaactccacctatcgtgacactaccaaacggatctcgcgaattttccacgatcgccccatgggtccacgggagacggcactctactggatcgattatgtgatacgccacaaaggtgctcgtcat…
UN095075	2764.59	4.35039	0.800403	4.18588	2.84061e-05	0.00431692	Serine proteases, trypsin domain;Serine proteases, trypsin domain	ttcgattatgtgaccatggaaaatgatgttgccgtcgtaatattgaaaaaggcagtaagcgttggttcgattccaatagctagctcacaaccaaaaaccggtgccactggtgttgtctccggttggtctgcaagcaatgctctggtagatgtttcggagagcatcataagtgccactgattgcgtttctggagactacagttacgaagagggtgaagttttgagtacaatgttgtgtggtctcgctgcaaacaaagcttgcaacgctctacctggtagtcctttggtatccaacaaaaaattggttggtttggtttcctggggttatggctgtgtcaacagtgccaatccagctgttttcaccaacatcgcttcagtgagctcatggataaaaacaact…
UN095510	571.372	8.35867	1.63768	4.49335	7.01114e-06	0.00131785	Serine proteases, trypsin domain	atgtttgcgcacattgcctgtcgcgcactgccgcttttgattgcggtctataccaccgtttctcatgccgatggcttcattggcggtatacaaaccaaaattcagaattatccagccgtggcctctttggagacaagcaatggaacagttgtctgtggcggtgctttagtcagcacgagtgtggtcgtctctgctgcgcaatgcttggagtacaacgatcct
UN096181	6057.35	1.95208	0.219758	4.3324	1.47496e-05	0.00245003	Glutathione S-transferase, N-terminal	cataaaatggatatctactacgtgcctgcttctgccccttgtcgtgccgtgctcatgaccgctcaagcattgggcattaaactgaataaaaagctcgtgaactagtttggtggcgagcatctgaagcccgaattcttgaagctcaacacacagcacaccgttccgactttagtggacaatagtttcgccatttgggaatcccgtggtattataatttatttggccgagaaatacgttaaagacgattcgttatatcccaagtgcccgaagaagcgtgccgttgtaaaccaacgtttgttctttgacatgggtactatatatcaggcattctatgacacctatgttctgcagtaaatcctgaaacaatctgttgctccggagacatac
UN096227	521.907	2.34506	0.390458	3.44483	0.000571419	0.0496424		atggtcgatatattccacttgcaacttatcaggggtaatattacaaacgctttctccgacttcaaagatattattggacatattcaaattgcgcaagtaccacaccgtcatgaaccagatgttgttggagagctggatttttcatacatttttaacttaataaaattgtctggatatgatgactggattggatgcgaatatacaccaaaaactacaacattggaaggcttaaagtggatacaaaaatac
UN098499	417.659	2.85599	0.479863	3.86774	0.000109849	0.0133741	Hemocyanin, C-terminal;Hemocyanin/hexamerin	atctcactacaagagaaccgtgagaactttgttgagatggatgaattcgtttatgagctgactgttggcgaaaatgtaatcaaacgcttatccgatgactacctctggactctgaaggatcgcaccacttacacagaattgtaccactacgttatggctgcgttcgatggcaaatacgaattgccattagacatttgcgaaccactctctggtttcccagttcgtcttctgttaactatgggttgggagtgtggattccgtgtgctattgttcttccacattgcgccctaccaagaatccgtcgagcaacactccaacttcgactcaagctacagcagcggcaaaggttccggcacacgttatattgacaacaaaccattcggttatccaatggatctt…
UN099316	269.182	3.1799	0.619778	3.51723	0.000436073	0.0415297	UDP-glucuronosyl/UDP-glucosyltransferase	atgagtcagatgtttggcattttcacaccttggtcatatgtgcctcttaatatcctagaatttaccgagcatatgactttctgttaacgtgtacaaaatacctatcattcattacattgtgacctctatcgagaatttaaaatctttccagaaatggatgagctggtgaagaaatactttggacatctaccgattaaattcccaagtgtcacggctatggataagaatctctctgctatattaattaataactatacaccgttatcatcggctggtcccacaatagatagcatgatcaatgtcgggggcatacatatttatccaccaaagccactttccactgatctacagaagtttttggatgaggcagaaaatggtgcaatttacttcagtttgggc…
UN099650	84.2216	7.74918	1.34826	5.00586	5.56123e-07	0.000175244	Insect cuticle protein	ctggagttgaaatctgatgttgaaccagagcaatacagctactccctgaagaccagcgacggtacagcaaagcaagaagatggtcaattggttaacgctggtgccgaggatgaacacattgttgcccatggctcttactccttcgttgctgatgatggtcagacctacactgtcaactacatcgctgatgagaatggtttccaaccacaaggtgctcatttgccagtcgccccagtggct
UN101808	86.9635	2.53842	0.382326	4.02384	5.72564e-05	0.00762043	Serine proteases, trypsin domain;Serine proteases, trypsin domain	ggaaatttggcaactaatttgctgtctgtggatttgcccataattgatgtcaacgaatgcatagcggaaagtaactttgcgccgggtctggtacgcgagggtatgctctgtgccggctacatcagaggcgagcaggatgcctgtgatggtgactcgggtggtccgttggtttgtaatacgctgctgaccggcattgtatcgtggggcattggctgtgctcagcctcgtctacctggcgtttacacggatgtcgcctattggtccaactggattgataatgtaacgcaaagctatggc
UN104440	68.6778	6.19562	1.33827	3.88235	0.000103451	0.012888	Retinin-like protein;Retinin-like protein	ttggctaaagtgggttcagtggtgaagagcatccccactgccgtctctcaccaaagccaatcgattgtgcacagctcagctcatgtcgtagaggatgtcttggcacccgttgtgaagaccagctatgtgccagctccagtggtgaagaccattcactctgctccattggtgcataccagctatgttgccgctgctcccgtcatcaagtcgtatgctgctgccccagttgtgcacagctatgctgctccattgtcttatgatggtcactactcatcctgg
UN104744	4458.31	9.96303	1.05227	8.51778	1.62636e-17	6.96994e-14	Insect cuticle protein	atgaaaatcttagtcgaccacgactgctatttgtctgacgcctaagccaacgaagaagccgatttccttcttacggagagtgaagtgaccccagacagcttcaaatatgcatacgaactatccaactccatcaaggctgaagaatctggtgtcttgagcggtgatgcttaggtcgccaagggtcagtactcgttcaccgcccctgagggcgatcaggtttctgtgcagtacgtagccgatgaaaacggttaccaagttgtggctgccaacccacctctaccaaccccaccaccaatcccagaggcgatcttgaaggccatcgcttacatccaggctcacccatccaaggaa
UN104905	172.764	4.11221	0.555115	5.60644	2.06536e-08	9.83476e-06		attgcaaacaaatcaaaactccaaacaaaatctaacaaaatgaaattcctcatctgtttggctctccttttcgccgttgcccaggctaaccccggtttggtggctcctttgacatactccgccgctgccgtgcccgcttatgcctcctacgctgcctcaccctacgctgccgcaccctacgctgcgtactcgacctatgctgcaccagctgttgctacctattcccacgctgcttactctgctccagctgtggccacttactcgcacgttgctgctccagctgtctacagc
UN105024	1789.12	5.36382	1.2452	3.50451	0.000457456	0.0429325	Hemocyanin/hexamerin;Hemocyanin/hexamerin middle domain	ttgtccgttatccatcgtgatgacttcctaggtctgatgttaccctccatctatgaaatcttccaacaatacttcatcaacatcaaattaatttacgctgctgagaaatttgaatacaacacctggagcaaatataaccagtacgagaaggagttcaacgatgtctacgacagaaaccacaaacaccacaaccaagactacatctatgtcaaagatttcaagacccagcaatggtggaaactcatgggcctgggtgaacactggtatgctgcagagaagaacttccaactgcgcgaaaacacctacgaacttgtttctgacgacaaaaatgcctcattcatgaaggatatcaaaaatttctggcatcccgttgactacactcgtgatattgagatcttc…
UN106717	1768	7.45389	1.56724	4.11799	3.82186e-05	0.00542349		agcaaanatgaaagccgccatcatcttcgcctgccttttggacgttgccttcgctcgccccaatccagatgctgaaatcgtgaaattggactctgatgttggacctgaaagctacgtatactatttggagaccagcgatggtaccaagaaggaggaagctggacaactgaaggatgtaggcactgatcacgaagctatcgttgtccgaggaagcttctcgtgggtggatgagaagactggcgagaaattcaccgtgac
UN106841	11078.2	2.77908	0.491623	3.61879	0.000295985	0.0306395	Hemocyanin/hexamerin;Hemocyanin, C-terminal	ggttcattcgtttgtgataaatcattgtacgctcgtcaaatgcgactcaagcacaagccattcgactttgacatcacagtgcaatctgacaagcaactataggttgtcattcgcacattctacggacctaagtacgatgaatacggacgaaatatctcactacaagagaaccgtgagaactttgttgagaaggatgaattcgtttatgagctgactgttggcgaaaatgtaatcaaacgcttatccgatgactacctctggactgtgaaggatcgcaccacttacacagaattgtaccactacgttatggctgccttccatggtaaatacgaattgccattagtcattagcgatccacactctggtgtcggtgatcgtgttgtgttgcctaagggt
UN107365	3737.31	1.50219	0.135612	3.70315	0.000212939	0.0238893	Enolase, C-terminal TIM barrel domain;Enolase;Enolase, C-terminal TIM barrel domain	tccattgaggatcccttcgatcaggatcactgggaagcctggaccaccattactgccaacactcaaatccaaattgtcggtgatgatttgaccgtaaccaaccctaagcgcattcagactgccgtcgaaaagaaggcttgctactgcttgttgttgaaggtcaaccaaattggtaccgtcacagagtcaatcaaggctcatttattggccaagagcaacggctggggcacaatggtgtcgcatcgttccggtgagaccgaagatactttcattgccgatttggttgttggtttgtcgactggacaaattaagactggcgctccatgccgttctgaacgtttggcttaatacaatctatttcttctcatcgaagaagtgttgtgagccaaggcgattttc…
UN108065	245.31	9.89744	1.8172	4.89623	9.76928e-07	0.000275442		atacacttggtgccgaggcggcaaccgagtagcttggtgcggagtaagaagcagctggagcaggtgccgagtatgaaactgagcgagctggagcagcgtatgaaacacttggtgccgaggcggcaaccgagtagcttggtgcggagtaagaagcagctggagcaggagccgagtaggagactgagcgagcgggagctggagcagcgtacgatacacttggtgctgaagcagcaaccgagtagcttggcgctgagt
UN109302	441.235	4.79572	0.782399	4.85139	1.22599e-06	0.000328381	3-hydroxyacyl-CoA dehydrogenase, C-terminal	aaatatacactcgccattatggatgaaatcggccaatatcccgtagttctaatcggttaaatcgaaggattcgtacttaaccgcattcaatatgccatactgatcgaaacctggcgtttggtccaaagcggcattgtcgatgtttaggacgtggatagtgtaatgtcggatggcttgggtatgcgttatgcctttttgggaccacttgaaacggcgcatttgaatgctgaaggtatgaccaattacttcgaacgctacacgtataccatctatgcagtgagtgaaacgatgggtccgacaccgaagatggaaggcccaacagctgtggagattgccaagcaattggagcagatggtgccgttagataagttgcaggagctacgaaattatcgcgataac
UN110464	327.995	8.27146	1.12729	6.45042	1.11544e-10	9.19294e-08	Insect cuticle protein	gtcctcgcctgctttttggctgtcgcctttgccaccgaagaagccgctgtcattcattcggagagtgaagtgaacccagacagcttcaaataagcatacgatctatccaactccatcaaggctgaacaatctgtagtcttgagcggacatccaaaggtcgccaagggtcagtactcgttcaccgcccccgagggcgatcaggtatctgtgcagtacgtcgccgatgaaaacggtttccaagttgtggctgccaacccacctctaccaaccccaccaccaatcccagaggcgatcttgaaggccatcgcttacatccaggctcacccatccaaggaa
UN112949	420.916	7.52373	1.22756	5.31441	1.07006e-07	4.32627e-05	Insect cuticle protein	atgaaagccgccatcatctttgcctgccttttggctgttcccttcgatcgccccactcccgacgctgaaatcgtcaaattcgactctgatgttggacccgaaagctacgtatactcagaggaaaccagtgatggtaccaaaaaggtcgaatctggaaaactgaaggatgtaggctcagaccacgaaggaaacgacgtccaaggtagcaacacgtgggaggaagagaagactggcgagaaattcaccgtgacatatattgctgaagagaacggtttccaaccttcaggcgctcacttgcccgtttgaccagttgct
UN116270	39.3466	3.58286	0.580689	4.44791	8.67082e-06	0.00158802		ggagcaaccattacattagcgaggcgcgtacatgattacacaggccgacaaaatttaaccaacattcagacccagaaaccagactacatagttccgaaggtttatgatgcgctgaatccaaatctggcctcagaattgctctat
UN116334	573.044	9.25872	1.24952	6.60952	3.85566e-11	3.59214e-08		tataaaacgagcgaaattttcagagaagatatcactttcgtttggtttcttcatccattaggagataaactattcaaaatgaaatttttgttactggtttgcgctttgattgcctccgcggtcgctgatgttagccatttgagcaatcaatatctcccacctcagcat
UN116809	665.558	1.79714	0.185237	4.30336	1.6823e-05	0.00273093	Fumarylacetoacetase-like, C-terminal	gtgccgaaagaaaaagctatggactatgtctttggctacaccatagctcaggatatatctgctagagattggcaaaagtcgcgtaacggaggccaatttttgatcggcaaatcaatggattcgtttcttcctttggggccagcaattgtgcataaaagtcatattaaggatgtttatgatctaaagatgcgcactcttatcaacggggtcgaaaaacagaacaacttcactggtgatatgatttacaaaattgacgacgtcatacacagattatcacagagtatcaccctgaagcctggcgatcttattttaacaggcacaccgaaaggtgtgggcatgtatcgaaatccaccagaatatttaaaagtgggtgat
UN119175	106.532	5.63819	0.790902	5.86443	4.50667e-09	2.68247e-06	Serine proteases, trypsin domain	atgttgaagttcgtgatcgtgttgtcggcgtttgtctgcgtactgggtgcgcctcagcctgagggccttctgccgcagttagatgggcgtattgttggcggtgctgccaccacgatcagctcctatccatggcaaatatcattgcagcgttcgggctcacattcatgcggtggttcaatttacagctctaccattattgtaaccgctgctcactgcttacaaggtgtttccacttctatattgaaggtacgcgctggttcatcatactggaactccggcggtgtactactgcaggtctcggcatacaacaatcatgaaggttacaattctagcaccatgcagaacgatattgccgttatccgtttg
UN119436	768.243	9.77159	1.02973	8.5183	1.61912e-17	6.96994e-14	Insect cuticle protein	ttggctaacgaagacgcagaagtctagataaacgaatgggaagtcaaccctgaggacttcctctataatctcgaactcgataacagtatcaaagccgaacaagcgggaatcttacagggtaaggacacgtgggatgtgaccggccaatatgaacatctaacaccagagggcaaaactgttaaagtagcttacaaagctgatgagactggatatcatccacacgtcgataccgttctg
UN119815	476.92	5.68233	0.655691	7.14106	9.2614e-13	1.32302e-09		aagacgttgcagtgattcgatatgtattataagcctctctttgttctgagcttcgtcctttttacgaccgtgtgcgctcgttcagtacgcgatgtctccactaatgccgaaactcccacggttttaaatttatttgaagtcatcaat
UN121150	739.808	3.22848	0.386171	5.7707	7.89438e-09	4.33746e-06	Domain of unknown function DUF1907;Domain of unknown function DUF1907;Domain of unknown function DUF1907	ccgctactgctcgagattggcggccctccattcctgctgcccctcgtacaacgctccaaagtgtacaacctgaaggagatcgtacagaaagcactccccggcgaaggtaaaattttagctattggtgccggtgctggccctttcccgttgcgtaattccaattgtgagggcatcatcaatttggctatcgatgaaaagggtgtcttcaaaaatggtagctacaccgccaaggtgcatggcccagacgagaaatgtgtattggagcgcatacccgaaaatgatccacgctgtgcattgctgatgaacttattcataagccgtggcgctccgggaccagtcgtcaaggtgaaatgtagc
UN123107	324.302	2.65008	0.445134	3.70693	0.000209791	0.02366		accaagagccgcattgcatcgaacttcgacgtgttcaatttcgagttaaacgcagatgatattgcctccattgatggttttaattgcaacggtcgtttcgtgcctttggacaacgatgctgggcataagcattatcctttcaatgacgagttc
UN123688	982.441	4.93229	0.886381	4.43634	9.15009e-06	0.00164302	Pheromone/general odorant binding protein	ggtctcagtttgagcgaggagcagattcaaaaggtccacgccttggcaggtgagtgcatcaaggagaccggcactaacgaggccgctgtacgcaaattgcgtgctggtgatttcagcgaagtcgacgagaatgtgaaatgtttcgctaagtgcttc
UN126642	410.864	3.15838	0.554753	3.8907	9.99536e-05	0.0125252	UDP-glucuronosyl/UDP-glucosyltransferase	ggtggttatgccattactttggatttccacacgcttacacgtgatgatttgaagaatggtctgcagcagttgctgttcaactccacctatcgtgacactatcaagcggatctcgcgaatcttccacgatcgtcccatgggcccacgggagacggcactctactggatcaattatgtgatacgtcacaaaggagcacgtcatttgcgcgctgctggtttggatctgaaatggtaccaattttattttctggatgttatcgcactggctgtagctgttgttgttgtagagctcggagttgcgcttgcgtcattgcgatgggttttacgaattatcaaggatggaaag
UN127673	1286.93	4.74719	0.844218	4.43866	9.05214e-06	0.00164302	Pheromone/general odorant binding protein;Pheromone/general odorant binding protein	caaaaggtccacgccttgggaggtgagtgcatcaaggagaccggcactaacgaggcagctgtacgcaaattgcgtgctgctgatttcagcgaagtcgacgagaatgtgaaatgtttcgctaagtgcttccaagagcgtttgcgctacgttaagaacggaagtgtcgatgaggctgctgtgaataagtcgttaggtcccttggccggcgaggagaaagtgaaggctgttcaagccaaatgcaatggtgcaacgggtagcaatgactgtgatgctgctctcgagaggtactagtgctattatggcgaaaatgttaaaaacctg
UN127686	101.566	5.73476	1.01491	4.66519	3.08328e-06	0.000695457	Serine proteases, trypsin domain	gatattgccgttatccgtttggcaagttcactttcgtttagctctaccatcaaagcaattggtttggctgatactgcgcctgccgatggcgccgccgctgctgtatccggctggggcactaccgtatctggctctgcgtcgctacccacgcaattacggcacgttaatgtaagtgtggtcagtttagctaattgttcctcgagttcgtatggctatggtaatgcggtagaagaaactatgatctgtgcttataccgccggcaaagacgcttgccaaggtgat
UN128106	53.0244	5.99296	1.43855	3.47084	0.00051884	0.0471089		ttcggggaatggaataactggtggaggataatcatagccctcagctgcgcgttctttcctctgaaatgaagaacaattttatgtttgtgttttagaacgtacatccatttaatttgtggttcaagctcaatgttgttatgagttacttaccacaagtgtatccgtgctggcattcgcaaaaataccgccgacgcaaagcgccaaattgataaaagcgctcctctttttgagcacaattcaatctcaactcccggtcgtgtgcgcgttatcctttaatttgtatgtgtg
UN129828	8.52702	-6.15439	1.41639	-3.6391	0.000273593	0.02946	Dbl homology (DH) domain	ttgcagaagctattgaacaaggcggaatcgcataaggcgtgcaggcgtctgcaattgaaagacttgttgccggcggtgttgcagcgtctcaccaagtatccgttgctctttgagaatctgtacaaagtaaccatacgcgtggtgcccgagaacacaaccgaagcggaggccatacagtgcgcgctggagtcgtcgaagaagatacttgttgatgtcaatcaggctgtgaagaccgctgaagatgcgcacaag
UN133048	113.854	6.0422	0.921531	5.47154	4.46142e-08	2.07825e-05	Insect cuticle protein	aacaaatttgcaaaaatgttcaaatacgtgcttctcttcgctttcgtcgcctacctatcagcgagtggtggtgactcttctgccgaaatcaaagtccttagctccgatgtccgccccgatggtttcgaagccgctttagataccagcaacagcatccgccaagtatcatctggtgacgcagcgggcaacattaagggagaatacgaatgggtttagcccgaaggtcaatccgtcaaagtgagctacattgctgatgaaaacggataccagcaacagggtgaccttctgcccaca
UN135509	84.8983	8.36735	1.35513	5.43662	5.42996e-08	2.44481e-05	Insect cuticle protein	agcaaaatgaaagccgccatcatcttcgccagccttttggccgttgacttcgctcgccccaaccccgatgatgaaatcgtgaaattggactctgatgttggacctgaaagctacgtattctatttggagaccagcgatggtaccaagaaggaggaagctggacaactgaagtatgtaggcactgatcacgaagctatcgttgtccgaggtagcttctcgtgggtggatgagaagactggagagaaattcaccgtgacatatattgctgacgagaacggtttccaaccttcaggcgctctcttgcccgttggaccagttgct
UN136108	506.819	2.43744	0.357828	4.01713	5.89109e-05	0.00779223		gctggctttaaatcggttgatataccttttccgaaacaagatcttgaaatcgtaatagacgctaatgaggagactggaattcaaattgctctaattaacattgaccctggtgactctaagttcgggaatacaagttggccccatgccaaagaaagctttaaatctcaactcaatgaaacaatcagttttgctaaggccgtcagctgcaaaaagattcatttaatggcaggtctttcacaaggagatcgaacggaggaattgattgcctacaaagagaatttaaaatatgcatcacaaattttagaaaaggcgggaattgta
UN137029	1795.61	2.50514	0.420014	3.58354	0.000338972	0.0339415	Aldo/keto reductaseDP-dependent oxidoreductase domain	cttgctattgctaaaaagtacggtaagactccagctcaaattctcattcgctatcaagtgcaactcggtaacattgtaataccaaaatctgtgaccaagagccgcattgcatcgaacttcgacgtgttcaatttcgagttaaacgcagatgatattgcctccattgatggttttaattgcaacggtcgtttcgtgccaatggacaaccatcgaacacaaccacaccatccattcgccaacgatgaatac
UN137846	3772.78	5.79925	0.705991	6.79789	1.06162e-11	1.19729e-08		aaaaaaattggaaataccgtttcacaatcattcaacgctcaagcattcgaagagaccggacgggatgtagctaaacaattagatgaatggggagccaatatcaagaaagagacagaaagtttaaaagacaatgaggcagtgaaaattttccgagcatctgtagacaaggttttggatgaaatcaaacaatcgcctgatgcaaaagccattatcgaaaaatacaacagtggaactgaagtgcttaagactgaattcgagaaatttcaaaagactcaggaacctaagctgaaagatcttgcccaaaagattttggaacaa
UN139600	701.32	3.31574	0.241736	9.57961	9.74075e-22	1.04362e-17	3-hydroxyacyl-CoA dehydrogenase, NAD binding	cagttcgcacttatttcgggttcttctgatataaatgagttggtaaaaggtggcattttcatacaggaatgcatacgagaacgtttggattggatgcaggcactctacaagctattagatgaaattgtcgatgagcaaaccatactgtccagctcgacaagcaccttcctgccatcgctgttctccaaagatctcaagcatcggtcaaacataatcgtctcccaccccgtcaatccaccttactatgtgcctctagtggaggtagtgcccgcaccatggacaaaacccgaggtgatgaaaaagacacgcgccatt
UN142619	91.3426	9.36976	2.02195	4.13944	3.48154e-05	0.00504071		gaaatactttattgtgttcgcttgcttgttcgccattgtgttggcaaaagaagacgcagaagtcatgaaaaaccaaacggaactcaacccggaggacttccactatatactcgagctctataacagtatcaaagccgaacaagctggtatctaacagggtaaggacacgtgggttgtgaccggccaatatgaacatctaacaccagagggcaa
UN143140	837.672	2.91794	0.300869	6.37467	1.83354e-10	1.35479e-07	Hemocyanin/hexamerin middle domain	ctttcgcgctcactagccacgggctacaatccacaattagtaagcaggaatggcttaacattctggcaacgctacaataactgggagtttgaggattacggttttcccgaatccatcgatttggtgttgcaattaacagatgaaatttataaattgggcgatactgtcgcctattggcatgcgaatggctcttttctcaatttgcatcagcctgaaatgcagcaacatttctacaatataattaacggaaacctgaatcgctaagaaccgaaagttcaccaaacctattggtattactcattcatg
UN144024	108.543	9.62095	2.37792	3.62542	0.000288496	0.0303679		cagcaaccgagtagcttggtgcagagtatgaagcagctggagctggggccgagtaggagactgagtgagatggagctgcgtacgatacacttggtgctgaggcggcaaccgagtagcgtggcgcggagtaagaagcagctggagcaggtgccgagtaggaaactgagcgagctggagcagcgtatgaaacacttggtgccgaagcagcaaccg
UN145334	3164.39	8.79393	1.3055	5.97008	2.37141e-09	1.49455e-06		tcggctgcacctgagctagaaagtactacacctgatgtaagttcgacggaggctcaatcaacaactagcaaatccaacgaaacttcagctgcacctgagctagaaagtagtgcacctgatgtaagttcaacggaggctcaatcagcaactagcaaatccaacgaaacttcggctgcacctgagctagaaagtactacacctgatgtaagttcgacggaggctcaatcaacaactagcagatccaacgaaacttcagctgcacctgagctagaaagcactacacctgatgtaagttca
UN145631	29.1089	6.76646	1.53471	3.75736	0.000171713	0.019889	Insect cuticle protein	tgccttttggctgttgccttcgctcgccccaatccagacgctgaaatcgtcaaattggactctgatgttggacccgaaagctacgaatactcagtggaaaccagtgatggaaccaaaaaggacgaatctggaaaaatgaaggaagttgcctctgaccacgaaggaatcgtcctccaaggtagctacacctgggtggatgagaagactggctagaaattcaccgtgaaatatgtttctgacgagaacggg
UN147274	1286.83	7.24864	1.42915	4.37228	1.22954e-05	0.00210773	Insect cuticle protein	cccaatcccgatgctgaaatcgtgaaattggactctgatgttggacctgatagctacgtattcaatttggagacaagcgatggtaccaagaaggaggaagctggacaactgaaggatgtaggcactgatcacgaagctatcgttgtccgaggaagcttctcgtgggtggatgagaagactggcgagaaattcaccgtcaactatgttgctgacgag
UN147792	3475.33	10.2928	1.64016	5.66579	1.46351e-08	7.29304e-06	Insect cuticle protein	aacatgaaaaccgccatcatcttcgcttgccttttggccgttgccttcgctcgtcccgatgctgatatcgtccgattggactctgatgttggacctgaaagctacgtatacaatttggagaccagcgatggtaccaagaaggaggaagctggacaattgaaaaatattggctctgaaaacgaagctatcgttgtccacggtagctactcgtgggtggatgagaagact
UN148816	928.238	3.64536	0.413794	6.39294	1.62722e-10	1.24529e-07	Serine proteases, trypsin domain	ggtggcgaattggtttctgtaaaatcattcacttaccatccaggctacaattcaaagaccatggtcaacgacattgctgtgatccgcttgtcttctccagtggcagagtccgccaagattaaatacatcaaattggacgaaaagacaccagcaactggcactttggctgtagtcaccggttggggtactaaatgctacctaacttgcatatctttgcccactactctccaagaagtcgaagtagatattgttgatgaggcggcttgcgcctctagcacgtacaagtatggttcgcaa
UN149846	25.3354	8.48775	2.17393	3.44434	0.00057246	0.0496424	Insect cuticle protein	atcatgaaaaccgccatcatcttcgcttgccttttggccgttgccttcgctcgtcccgatgctgaaatcgtccgattggtctctgatgttggacctgaaagctacgtatactatttggagaccagcgatggtacctagaaggaggaagctggacaactgaaggatgtaggcactgatcacgaagctatcgttgtccgaggaagcttctcgtgggtggatgagaagactggcgagaaattcaccgtgaca
UN150566	461.038	6.14759	0.815118	6.31515	2.69893e-10	1.92775e-07	Serine proteases, trypsin domain	atggccaacaaaatcatttgcactttattggtgattgccgtatgggccacaagcacatccgccgatggaatagagaatggtagtcccaccactattaaggcacatccctacgtcgtctctctacaattaaccgatggaacacgcgtatgcggtggtgctttaatcgattcgaagaccgttgtcacagctgctcagtgcttggctaactacgatgtttcacaattg
UN155556	3591.66	7.40868	1.30351	4.91647	8.81197e-07	0.000258662	Insect cuticle protein	atgaaagccgccatcatctttgcctgccttttggctgttcccttcgatcgccccactcccgacgctgaaatcgtcaaattcgactctgatgttggacccgaaagctacgtatactcagaggaaaccagtgatggtaccaaaaaggacgaatctgtaaaactgaaggatgttggctctgaccacgaaggaatcgtcgtccaaggaagctactcgtgggtggatgagaaaactggcgagaaattcaccctgacatattttactgacgagaaccgttacaaa
UN156069	1032.77	2.46409	0.425192	3.44336	0.000574543	0.0496424	Aldo/keto reductaseDP-dependent oxidoreductase domain	gattatgttgacacatggaaggaaatggaaaaactagtagagcctggtcttgttaggtctattgcagtatcgaatttcaacaagcgacaggttgaacgtgtgctagaggttgcaaccattcctccagtatcaaaccaaatcgagtgtcatcaatatttaacacaaaaaaagctgattgaattctgcaaatcaaagaatattgctattactgcttacagtcctttgggttcaccaaatcgcccatgggcaaagcctgaagatcccgttttattggaagacgctaaa
UN156382	287.634	11.029	1.97162	5.08669	3.64368e-07	0.000120118		cagcaaccgagtagcttggtgcagagtatgaagcagctggagctggggccgagtaggagactgagtgagatggagctgcgtacgatacacttggtgctgaggcggcaaccgagtagcttggcgctgagtaggaagcagctggag
UN157712	82.2257	3.22247	0.602864	3.68652	0.000227338	0.0252404		aaaatgctttcaaaaatcgtttttcccatactggcactggtttttctagttgcccaagcaccttctacagatggcgcgaaaatactcgctgtgtactcatttcctggcaaaagtcactacatgatgcatcgtgcgctgattagcgagttggttaaacatggccatcaggtcaccatgataactggactaacactagaaccacttaaa
UN160516	563.343	3.17249	0.424936	5.11251	3.17913e-07	0.000108131	Domain of unknown function DUF1907;Domain of unknown function DUF1907;Domain of unknown function DUF1907	atacgcttgggcttggcagagaactacaaggagaagtgtgtgggcatgggtggtatttttgtgttgaaaaagggtgcggcacatcagcacgttatgcgtgatttcagcaaaacgccattgaccacagaagaggagctgaacgactggctgaaattctacaatatgccagcgcagttgaatgccttgggtactttgattacgcacgaaaatgatttagatttacgtctgcaacatttccattccttctccaagtctaattggggtggccattatcac
UN161080	130.192	10.8482	2.12179	4.64144	3.45983e-06	0.000764301		aagaaacacttcgtgccgacgccgcaaccgagtagcttggtgcggagtaagaagcagctggagcaggtgccgagtaggaaactgagcgagctggagcagcgtatgaaacacttggtgccgaagcagcaaccgagtagcttggggcggagtaagaagcggctggagcaggggccgagtaggaaactgagcgagctggagcagcgtatgaaacacttggtgccgaagcagcaaccgagtagc
UN161081	5413.85	3.92184	0.291824	10.0124	1.34515e-23	2.88238e-19	Serine proteases, trypsin domain	tttgtagccctcttcgctttggttagcttggcttgtggtgcgtccttgccagacgaattagatggacgtattgtgaatggtgtagacaccaccatttcagctcacccttaccaggtgtccttgcaactcaagtccggttctcacttttgcggtggcagtatcgtcagctctgagttcatcgttaccgccgcccattgtttgcaaacgtattcggcatcacaaatctacgttcgtttgggttcaacctattacaacagtggtggcgaattggtttct
UN161685	946.317	1.90126	0.198784	4.53388	5.79105e-06	0.00111793		catataccgcataatgagccaacctttccaatgggtgatttccaagaatggcgcaaaacaaaatcgtttatggaaatttttgtgccaatctatcggaaattcaagggcactgctccctttgccggcttcttcatagtattcaggccagtcgctcttatattggatattgaattggtgaaaaatatactcatcaaatactttaataactttggccttcgcggactattttacaatgagaatattgatccgcggacnggc
UN162426	25.4658	8.49535	2.08508	3.59475	0.000324702	0.0327354	Insect cuticle protein	ttgaaaaccgccatcttcttggcttgcgttttggccgttgccttcgctcgtcccgatgctgaaatcgtccgattggactctgatgttggacctgaaagctacgtatactatttggagaccagcgatggtaccaagaagtaggaagctggacaactgaaggatgtaggcactgatcacgaagctatcgttgtccgaggaagcttctcgtgggtggatgagaagactggcgagaaattcaccgtgaca
UN165089	123.209	8.97383	2.11376	3.77235	0.00016172	0.0189362		agtaggaaactgagcgagctggagcagcgtatgaaacacttggtgccgaagcagcaaccgagtagcttggtgcggagtaagaagcagctggagcaggtgcagagtaggatactgagcgagctggagcagcgtatgaaacacttggtgccgaggcggcaaccgagtagcttggtgcggagtaagaagcagctggagcagcag
UN165154	42.6707	2.85073	0.531284	3.4835	0.000494894	0.0457095		ggtggattgcgcgtggtgcgttatggcaatctacatggcagtgtgctgggtttggaagtggtgttagcgaatggtgaaattttggatttgatgtcagacttcaaaaaagacaataccggctatcatttgaagcatctcttcattggtgccgagggtacgctgggtgtggtcaccaaagtttcgctgctgtgtgcgccacagccacaagcgcagaatttggcatttttgggtttgcccaatttcgatgctgtgctcaagaccttccagagc
UN173457	148.655	2.45847	0.402366	3.62473	0.000289259	0.0303679	Hemocyanin/hexamerin;Hemocyanin, C-terminal;Hemocyanin/hexamerin middle domain	ggtgattctgctactgccatgcgggaccccgttttctacagatggcacgcatacatcgatgatatcttccaggaacacaaaactcgtctcacaccatacactctaccagagctcagttaccagggcgtttctgtcactggtgtgcaagttgctcccgaaggaggtcagccaaatattcttcaaactttctggcaacaatcagatgttgacctctcacgtggaatggactttgtgcctcgtggaaatgtgtttgctcgc
UN174785	14.9671	7.7276	1.80045	3.73663	0.000186506	0.0213714	Insect cuticle protein	tgccttttggccgttgccttcgctcgccccaaccccgaggctgaaatcgtgaaattggactctgatgttggacctgaaagctacgttttcaatttggagaccagcgatggtaccaagaaggaggatgctggacaactgaaggatgttggcactgatcacgaagctatcgttgtgcgaggaagcttctcttgt
UN175741	218.858	9.79333	1.85413	4.74256	2.11039e-06	0.000491537	Insect cuticle protein	accaagaaggagtaagctggacaattgaaaaatattggctctgaaaacgaagctatcgttgtccacggtagctactcgtgggtggatgagaagactggcgagaaaatcaccgtcaactatgttgctgacgagaacggtttccaacctcaaggcgctcacttgcccgttgctccagtcgct
UN177196	437.88	4.27144	0.42995	7.60888	2.76487e-14	4.93713e-11	Serine proteases, trypsin domain	gtgtccttgcaactcaagtccggttcacacttttgcggtggcagtttcgtcagctctgagttcatagttaccgccgcccattgtttgcaatcgtattcggcatcacaaatctacgttcgtttgggttcaacctattaaaacagtggtggcgaatttgtttctgtaaaatcattcacttaccatcctggctacaattcaaagaccaaggtcaactccatatctgtgatccgctagtcttctcctgtggcagag
UN177364	421.089	2.84735	0.379193	4.8718	1.10584e-06	0.000302694		atggccattaagttagtgatcgctctcgctctcttcgctgtggtgaaggctggtgttatcgtacccgctgctgcttccgttgctgttgcccccgccgccgttgctgtggaggaatacgatcctcacccacagtacaaatatggctacgatgtacaagacgctctgtctggtgattccaaaggtcacgtggaggaacgtgatggtgatgttgtgcgtggt
UN185040	911.461	7.00515	1.35399	4.43514	9.20116e-06	0.00164302	Insect cuticle protein	agcaaaatgaaagccgccatcatcttcgcctgccttttggccgttgccttcgctcgccccaatcccgatgctgaaatcgtgaaatttgactctgatgttggacctgatagctacgtattcaatttggagacaagcgatggtaccaagaaggaggaagctggacaattgaaaaatattggctctgaaaacgaagctatcgttgtccacggtagctactcgtgggtggatgagaagact
UN187810	937.976	4.14945	0.417502	7.54357	4.57285e-14	7.53746e-11	Serine proteases, trypsin domain	gcgtgcgggtcttgcacgttcatgtatggttcgataatcgagttaagaatggtttgcgcttatgcagtgagttaggatgcttgccagggtgactctggtggtcctttggtggctaacagccaattggttggtgttgtatcttggggttacggctgtgcgaggactggcttccctggtgtatactctgatgttcct
UN188745	63.827	4.32405	0.720135	4.61587	3.91449e-06	0.000830491		ggcacgagcaccttccccaacacctccagcttttgcacctgcaaggcggcagttgatatgttgacctgttttattgccttgtttttagcgtcgaaaaatgtgcgtgtaaatgccgtgaatccgggtgtggtcgtgacggacattcatgcgcgcagtggcatgactgaggaagcttatggcgattagatgcgacgcgccaaggaaacgcacgcactcggacgtgtaggcactactaagcaa
UN189860	495.845	10.32	1.72288	5.40957	6.31774e-08	2.70753e-05	Hemocyanin/hexamerin;Hemocyanin, C-terminal	atcacagtgctatgtgacaagaaacataaggttgtctttcgcacattctacggaccttagtacgatgaatactgatgtattatatcactacttgtgaaccgtgagaactttgttgagtttgatgaattcgtttatgagctgactgttggcgaaaatgtaatcaaacgcttatccgatgactacctctggactgtgaaggatcgcagcacttacacagaattgtaccactacgttatggct
UN190710	43.0472	9.25136	1.78236	4.62946	3.66614e-06	0.000793516	Insect cuticle protein	ggacaactgaaggatgttggcactgatcacgaagctatcgttgtgcgaggaagcttctcgtgggtggatgagaagactggcgagaaattcaccgtctactatgttgctgacgagaacggtttccaacctcaaggcgctcacttgcccgttgctccagtcgct
UN191708	332.631	12.2013	1.63027	6.87079	6.38466e-12	8.04767e-09		atgaaagccgccaacatcttcgcctgccttttggccgttgccttcgctcgccccaatcccgaagctgaaatcgtcaaattggactcagatgttggacccgaaagctacgtaaacaatttggagaccagcgatggtaacaagaaggaggaagctggacaactcaaggatgtaggcactgatcacgaagctatcgttctccgaggaagctactcg
UN194232	140.301	9.08086	1.96937	4.10328	4.07335e-05	0.00570482	Insect cuticle protein	ggtaccaagaaggaggaagctggtcattttaaaaatattggctctgaactcgatgctttcgttgtccacggtagctactcgtgggtggatgagaagactggcgagaaattcaccgtcaactatgttgctgacgagaacggtttccaacctcaaggcgctcacttgcccgttgctcct
UN195212	1108.69	3.28346	0.635318	3.59419	0.000325399	0.0327354		ggactggctgtcttgcaggactggctgccatggcagtggtggaagttcatggggctgtccgatgaacgttggtacaaagacgaacaaaattcgcatgcggagaaggcaacggaatttaatgaggtgattagtggcatcaccaaatactggacgccagtagactatacacgcgatatctcgatgttg
UN200012	145.246	3.28491	0.625639	3.65212	0.000260084	0.0284341		caggactggctgccatggcagtggtggaagttcaaggggctgtccgatgaacgaaagcgccaaagtcttgcaggactggctgccatggcagtggtggaagggaagttcatggggctgtccgaagaacgttggtacaaagacgaacaaaattcgcatgcggagaaggcaacggaatttaatgaggtgattagtggcatcaccaaatactggacgcctgtagactataca
UN200810	312.818	4.5054	0.438822	7.9882	1.36919e-15	3.66738e-12	Serine proteases, trypsin domain	caaatctacgttcgtttgggttcaacctattacaacagttgtggcgaattggtttatgtaaaatcattcacttaccatccaggctacaattcaaagacaatggtcaacgacattgctgtgatccgcttgtcttctccagtggcagagtccgccaagattaaatacatcaaattggacgaaaagacaccagcaactggcactttgtctgtagtcaccggttggggtact
UN201621	441.368	7.97276	1.40148	4.9753	6.51469e-07	0.000199424		atgaaatttttgattgttttcgcttgcctattgggcgccgtcttcgccttcgaggatgcaaatatactcaaacttgaacaagaagttgagcctgatcacttccaatacatactccaactcgacaatggt
UN203568	3209.14	3.97523	0.341583	8.71012	3.03541e-18	2.16809e-14	Serine proteases, trypsin domain	aaatacatcaaattggccgaaaagacaccagcaactggcactttggctgtagtcaccggttggggtactaaatgctaccttacttgcatatctttgcccactactctccaagaagtcgaagtagatattgttgatgaggcggcttgcgcctctagcacgtacaagtatggttcgcaaatccagaaaacaatggtttgcgcttatgcagtgagtaaggatgcttgc
UN203841	77.3205	2.12375	0.311329	3.60953	0.000306758	0.031301		cgtcatggctactggcgtcgtcgccatataccgcataatgagccaacctttccaatgggtgatttccaagaatggcgcaaaacaaaatcgtttatggaaatttttgttccaatctatctgaaattcaagggcactgct
UN204753	378.241	6.44417	1.32941	4.09517	4.2185e-05	0.00586974		atgaaagccggcatcatcttcgcctgccttttggctgttgccttcgctcgccacaatcccgacgctgaaatcgtcaaattggactctgatgttggacccgaaagctacgtatacaatttgtagcccagctatggtcccatgaaggaggaggctggcaaactgaaggatgttggccctgatcccgatgct
UN205676	102.612	7.55062	1.3116	4.99439	5.90235e-07	0.000183298		atcatgaatgccggcatcatcttcgactgccttttggctgttgcgttcgctcgccccaatcacgacgctgaaatcgtcaaattggaatctgatgttgtacccgaaagctacgtatactcagttgaaaccagtgatggtaccaaaaagcacgaatctggaaaactgaaggat
UN207989	2494.22	8.27185	0.998448	7.28315	3.26108e-13	4.99132e-10		agcaaaatgaaagccgccttcatcttcgcctgccttttggccgttgccttcgctcgccccaaccccgattctgaaatcgtgaaattggactctgatgttggacctgaaagctacgtattcaatttgtagaccagcgatggtaccaagaaggaggaagctggacaactgaaggaggtaggcactgatcacgaagctatc
UN210780	385.183	10.5513	1.22658	7.78693	6.86578e-15	1.33745e-11		ttctttattgtgttcgcttgcttgttcgccattgtgttggctaacgaagacgcagaacacttgaaaaacgaaagggaagtcaacacagaggacttccactataaactcgaactcgataacagtatcaaagccgaacaagcgggaatcttacagggtaaggacacgtgggttgtgaccggccaatat
UN211687	350.411	4.77456	0.783628	4.81678	1.45894e-06	0.00036779	Short-chain dehydrogenase/reductase SDR	ctgctcattccagccgatgtcaccgtcgatgctgagcgtatcatcaatacaacagtggacaaattcggacaattggatgtgcttgtcaacaatgccggtattttggcttacggaagcattttggatattgatgtagatcaattctactctttgcttaatactaatttacgtaagattttactgcaaaccaactaggcagcacaccacctcaacaag
UN211761	297.915	2.99346	0.465007	4.28695	1.81139e-05	0.00285401	Serine proteases, trypsin domain	gatattataatccacgccagcttgaattccaatactttgatgaacgatatctctctcatcaaaataccatcagtgaccaactccagaaaaattcagcccgtcgcatttcccgctgttgccagctcctactctacatatgctggagtatctgccattgcttcaggttggggaaaaatcagcgattccgccaccagtttgactaccaacttgcaatac
UN213880	24.5864	8.44197	2.14636	3.46726	0.000525793	0.047141	Insect cuticle protein	gtgttcgccattgtgttgcctatctaagacgcagatgtcttgaaatacgaatcggaattcatcccgcaggagttccactatttactcgagcgcgataacagtatcaaagccgaacaagggggtatcttacagggtaaggacacgtgggttgtgaccggccaatatgaacttctaacaccagagggcaaaactgttaaagtagcttacaaagct
UN216583	303.701	1.82133	0.229445	3.57966	0.000344043	0.0342891	Transaldolase type 1;Transaldolase/Fructose-6-phosphate aldolase;Transaldolase/Fructose-6-phosphate aldolase	tgcgattttctgacaattagtccagctgtgttgaaggagcttgaaaatgactatgaacctattgctgaaatgttgtctataaaaaatgctatggttgcggatatagacaaaattattattgatgagtctacattccgttggatgcttaatgaagacgccatggcaacagaaaagctttctgaaggtataaggaaattcgcgcaggactcgaga
UN219946	226.258	3.9636	0.469901	6.30685	2.84768e-10	1.96839e-07	Serine proteases, trypsin domain	actctccttgtagtcgaattagatattgttgatgtggctgcttgcgcctctaggacgtacaagtatggttcgcaaatcaaggaaacaatggtttgcgctgatgcagtgagtaaggatgcttgccagggtgactctgttggtccattggtggctaacatcaaaatggttggtgttgtatcatggggtttcggctgtgccaggactggctac
UN219959	266.876	5.53781	0.678411	6.68888	2.24888e-11	2.29471e-08		aaaaaaattggaaataccgtttcacaatcattcaacgctcaagcattcgaagagaccggacgggatgtagctaaacaattagatgaatggggtgccaatatcaagaaagag
UN223009	261.927	3.36738	0.290007	8.16316	3.26363e-16	1.16555e-12	3-hydroxyacyl-CoA dehydrogenase, NAD binding	aaatccttggaatcgaaaggaatgctgcgtggcaaacttaaagcaagcgaacagttcgcacatatttcgggtacaactgatataatagagattgtaaaaggtgccattttcatacaggaatgcataccagaacgtttggattggaagcaggcactctacaagcaattggatgaaattgtagatgaacaaaccatactgtccagc
UN225588	726.705	6.8854	1.33313	4.41472	1.0114e-05	0.00176197		atggcatccgctaagctgtttcttgctgtagccattttggccacattttccctctccgtgaatgccggttttctggactacatttaccccacagtcatgtcggagatctacagtctggcacccacaaagcagggttaccgtttcaagtaggaagtacaaaattgcatcaatcgtcaggagatcggtgtggtaaagaat
UN227830	1909.59	2.40664	0.40147	3.50371	0.000458817	0.0429325	Aldo/keto reductaseDP-dependent oxidoreductase domain	ttcccaaatgatgatctcggaaatgtggcttactcggatgttgattatgttgacacatggaaggaaatggaaaaacttgtagaggctggtcttgttaggtctattggtgtatcgaatttcaactagcgtcaggttgaacgtgtgcttgaggttgcaaccattcctccagtcacaaaccaaatcgagtgtcatccatattta

## Sheet: A. acris_DEGs
ID	baseMean	log2FoldChange	lfcSE	stat	pvalue	padj	Description	Sequence
UN000341	59.3761	9.55567	1.31083	6.5269	6.71456e-11	3.20855e-07	PDZ domain;Myosin tail;Myosin head, motor domain;IQ motif, EF-hand binding site;IQ motif, EF-hand binding site;PDZ domain 6;Myosin head, motor domain	atgttcaatttcatgaaaaagggcgtatcctcggtgagtggtggtagcagcggtggcggcgatgacgagaaggagcgtcgcaaacgggagaagaaattgcgtaaagaggctaaaaatgctggactgctttcgggcagcatgagcaccgaggagctgctgcgactggatgaggtacgtcgctcacttaagatacgcggtcgccgcaaagagaaagagaaattgcctagcggcatcacagctgattatagtgcggagttttttgcacagctggatatcgaccgtgcagcgttgagcgccgaattgagcggcgaaggtgatagcatttatgaattggatcgcggtaatgaagaaattgtcgcatctgtgacgaccaccattgagagtcgttataatggcgct…
UN000487	395.568	-3.25363	0.316589	-7.11846	1.09139e-12	1.04304e-08	SAP domain;SAP domain;RPEL repeat;RPEL repeat;RPEL repeat;RPEL repeat;RPEL repeat;Myocardin-like;Myocardin-like	cccggatcgactgcaactaccgtagagataatatcggatacgtcgtgtaacgcgctcctgacagagtctcaatttggtggcaaagtgggcttcgggcatacatttcaaaacgttatactgttgcaggaagcaaacgacgacatgtctgaaggtgagcaatgcttgaatgcagtagcggcagcaacagcaccaccatcattcctatgtagcggtggtggtattagcagtgatgatggcacaaattccgatgcttatgatccgaggcaatcaccgccgaaggcgatcgttgattccagtccactgcagccggcaatggataagaataaagaatcacttaaagtgaaattaatggtgagacgaccacattcacagctcgtcgaacaaggaatcataccaccc…
UN001136	37.6057	-8.45384	1.26896	-5.87399	4.25425e-09	1.62632e-05	Forkhead-associated (FHA) domain;Kinesin-like;Kinesin-associated;Pleckstrin homology domain;Kinesin-like KIF1-type;Kinesin-like protein;Kinesin-like protein;Forkhead-associated (FHA) domain;Pleckstrin homology domain;Kinesin motor domain;Kinesin motor domain	atgtcgtccgttaaggtggcggttcgagtgcgacccttcaattcgcgtgaaatcggtcgagaatcaaaatgtattatcgaaatgagcggtgcaaccaccgccatcacaaatccaaaagtaccaccaaacagtagcgaagccatcaagcgcttcaacttcgattactcctattggtcacacaatccacgagatcccgaattctccacacaagagatggtctacaaggacattggcgaggagatgctgcaacactccttcgacggttacaatgtttgcatattcgcctacggtcaaaccggcgctgggaaatcttacacaatgatgggcaaacaagaggagcatcaagagggtatcataccgatgatttgtaaagatctcttcaatcgtatacacgacacg…
UN001546	10.9292	-6.66718	1.47915	-3.83138	0.000127428	0.0468396	IQ motif, EF-hand binding site;IQ motif, EF-hand binding site;IQ motif, EF-hand binding site;IQ motif, EF-hand binding site;IQ motif, EF-hand binding site;Myosin head, motor domain;Myosin head, motor domain;Dilute domain;Dilute domain;IQ motif, EF-hand binding site;IQ motif, EF-hand binding site;IQ motif, EF-hand binding site;IQ motif, EF-hand binding site;IQ motif, EF-hand binding site;IQ motif,…	ataatgatctgcacctccatgtggctggcgagatgttaaagattaactcggatgatttacggaaatggttgaagacacgtcaaattgaatcagttaatgagaacgtacttataccgaatagtgttgccactgcacaagcggccaaagatgcactcgcaaaacacatatatgctaaactctttcagtacattgtgctagtaattaataaaagccttaacactgctagtcgaaagcaaaacagttttattggcgtgttggatatttacgggtttgagactttcgaagtgaattcgtttgaacagttttgcattaattatgcaaatgaaaagctgcagcaacaattcaatcaacatgttttcaaattggaacaggaggagtatttgaaagaaggcataacat…
UN002870	18.5894	7.8764	1.64116	4.18997	2.78993e-05	0.0136735	Zinc finger, LIM-type;Zinc finger, LIM-type;PDZ domain 6;Protein kinase domain;Zinc finger, LIM-type;Zinc finger, LIM-type	atggcaaacaatttaagttttgataccgcaaacattcctagggcaaccggttcaccgcctacaacatcaaccaccaccacctcctccaaccatcgagtgaatgtacaacaacaaaaagaagcacccgcaactggaactcacacgcccagctgtagcacatcttgtgccggttgcctaaatacattgcatcttagtcacgaagaattcgtcattgcattgggccaagagtggcacagcgattgttttcgttgctcggtttgtgatgcacatttgcacaactggtattttgaaaaggacggactactcttctgccgtgacgattactatcaacgctttggcgaatgctgccaacaatgtagtgccatcataacaggtccggtaatggtagctggcgatcat…
UN003161	25.1497	-7.87209	1.31024	-5.24492	1.56353e-07	0.000229491	Ima1, N-terminal domain;Transmembrane protein 201	ttgtattctatttttagttccaatttcgatgcgactgtaaattgctggttttgcaatcaaaatgcgcgcgtgccctatttggagtcgaacagttggacgtgtccacattgcgagcaatacaatggcttcaccaaagatggggactataaccgcgaaatatatcaacaactggactgcagtaattcactgcctgctgtagcaaggctggataaatcatcagagcatgatgcatcagaatcggcgctggacgcatctaagaatgggttttgtcatgactgcaacgaagcacaacggctaaaggtcgaaaagttggcacaatttgaaccgaagaacgagtctcgtttcgatgaagaactcaaggtttacaaggcgcaaattgaagagcaatatcgtttgtgt…
UN003417	16.0225	7.66767	1.35563	4.9185	8.72089e-07	0.000877322	Transmembrane protein 201	agggcgcaaattgaagagcaatatcgtttgtgtaggacatgcgatcgtcatttgcggaaagtgctacatgaaaagaagaaaatggttctgggttccaaatttcgggattatattataaaaggagctgaaacgcttaaacatccgcatttctcccaagttcgccatgttcaacgtcaacactggaaacgccgcctttctctgcacatatcattactcacaatcgtaaatttgttgtgtttgtgctacatgttgccggcgttaacccgtgaacacctcaccacagtgttaggcaatcgacttggcgagcagctgtttcttgccgtatcacacgtgttagcgctttgtcgtgtgttggccgcatttctatcgccaattggcgcgcatcctttggtagaaaaa…
UN003475	17.1646	-7.32435	1.32839	-4.76092	1.92709e-06	0.00153689	Ras-associating (RA) domain;Ras-associating (RA) domain;PDZ domain;Ras-like guanine nucleotide exchange factor, N-terminal;Ras guanine-nucleotide exchange factors catalytic domain;Cyclic nucleotide-binding domain;Ras-like guanine nucleotide exchange factor, N-terminal;Ras-like guanine nucleotide exchange factor;PDZ domain;Ras guanine-nucleotide exchange factors catalytic domain	agtgatatttgttggcaactaatggatccatatcatcatatcagacatcattatccacccacccgaccggaattgcagcaaaaatgcaatcgcggctcgcattcgagtgacaccagttcagcatacagcggcagcgatacaatggcatccgtgtacggctcatcaatggatgctgaggagattgatctctccggtttggtggagtcagtggtggactccgatgaggaggacttggctgagagtatggatagtttaaatgtgcgcgatgccgtgcgtgattgcctcgaaaaagatccctccgaacgcacagaagaagatgtagaaatcctgctcgaattcacacaaggcctgaaggctttcaccaacataacactagcggtgcggcgcgcactctgtgcc…
UN004340	357.37	-2.62861	0.362244	-4.4959	6.92759e-06	0.00427142	Serine/threonine-protein kinase/endoribonuclease IRE2;Serine/threonine-protein kinase/endoribonuclease IRE2;Protein kinase domain;Pyrrolo-quinoline quinone beta-propeller repeat;Pyrrolo-quinoline quinone beta-propeller repeat;Pyrrolo-quinoline quinone beta-propeller repeat;Pyrrolo-quinoline quinone beta-propeller repeat;Protein kinase domain;PUB domain;Pyrrolo-quinoline quinone repeat;KEN domain	atgttgaagaaaatgtttggtcggaggttggtgatgtcgcgatcgtggacgtcgaagtcgattttgtttttgcgttggaacagtgtgatttgtttcggtttatgtgttttgattgcatcagccgcggtgactgcgacaacagtcacgccaggcgcaacaaaaataaaaacagttgaaaatgcacataacatatcgaaagaaaatggaaataacagtacatctgaggataatactgcaaccgaacaagtacgagtgtatcgcctgagggaggcatgcactgatttggcgcgagacgaagaaacattaatggttttctcaacattggggggcggattaacagccatcgatccgataacaactgaaattcgttggaccatagcagacgatcccccgatacgc…
UN004520	12.4275	7.29569	1.41636	4.44497	8.79061e-06	0.00509163	Spaetzle	cttcggtgccttttctgggcaatgctctactgcttattacatctagccttagcatcggaagatgatttggctgactttgattttacggatcacaaagaaatcgaatgggattatgataaccagcaaattgcagataagccacaaaatgctgctaagcaaaactttgtaaaagcatcagacactttttttgaccctgaagaagataataaaattcgaccattcgattggcgagaaaatgttttaaaaagtgctctttcgaaagcattaacgaatgtctcgttgcggcagaaatttgtggaggttatgccaatattacgtgtgttatcgtctcagcaacgtcttgctttatctgcgctaatttcagcacaaattaatgccaagggagaccacggactcaaa…
UN004852	13.9367	-7.02877	1.42965	-4.21695	2.47628e-05	0.0124557	Protein kinase domain;Protein kinase domain	atgggtaaccagctggtgggtatagcaccatcgcaaatttacccgatggaacactatttttcaggttccgaatttattttcgaatcaaatatgggcagcacacgattcttcaaagtagccaaagctaaatcggaagaaggtgtcgtggtggtgaagatattcgtgagacatgaccctacattgccactagagaatcacaaggaacgcctagaatatataaagaaggaactatccaatgcggtgaactgcttaccattccaaagagttgagctcactgataaggcagcgtacatcgtccgcgagtatgtaaagcacagcttatatgatcgggtttctacacgacctttcttaacaacgctcgaaaagaaatggataacttttcaaatactttgcgcattg…
UN004945	19.1538	-7.47804	1.38073	-4.69175	2.70882e-06	0.00207106	Peptidase S54, rhomboid domain	ttgacaccaaagtacgtaagtagcttgcaagagtgttccatttcaccgaatacgcgttttcgtttaccggagcgaatccgtgaggtgcctatgcctaaatcactgataatgactagcccatccagcgttggtagccaaccagcatatgcatcgactgcagttgcatcgcacccttccagtaccacacgatatgtttcttccacgcactttttaaaacaaaatacgccactggtgacgagcgacacatacacatacctttcatctacagtgcacactccagtgaaacgatatgtaccaacacctcctccgccaaatgaattatattcggacatatcaatgcagccaactccggtacagcaaacatcaatcaaatgcggagcgaatatcaatatggttggc…
UN005274	25.0808	-7.87097	1.29939	-5.28786	1.23758e-07	0.000201595	Calcium homeostasis endoplasmic reticulum protein	gtgcgtaagaattcccacgatttgaagaacaatttggaaaatgtggtcataccaatgttttgcagtgcagatttaattgccagcccggagcaacgcgctaaacttacaaagctgctctcactttgggagtcaaaggctaagtttttcgatgcatgcgtcatatcgaagctgcagtcgcccgattcatcaatgcaagaatacaaaactaatttgcagaatttgcatcaggatatcgttacgaaatttgcacaagccactaaggccacactagataactaccagaaacaacataaaatcttcattcagcatgcaacgcaacaaatcacacaattggagcaacagaagcagcaattggaacagcagatgctggcatccgtattgccaaatgctgctgcgctt…
UN005570	18.2809	7.85999	1.44098	4.76064	1.92975e-06	0.00153689	ADAM-TS Spacer 1;Peptidase M12B, ADAM/reprolysin;Thrombospondin type-1 (TSP1) repeat;Thrombospondin type-1 (TSP1) repeat;Peptidase M12B, propeptide;Thrombospondin type-1 (TSP1) repeat;Thrombospondin type-1 (TSP1) repeat;ADAM cysteine-rich domain 2	atggagctgtttgcctacattctaccctccattgtgcaatggttatgtatttgcggaacttctgcagcggatatattgtatggactgcactctgatgagctcaaatcaggcacgctaattataccaaagcgagtaaatgaacgtggcgtatttttaactcacgacttgaagtttcgacacgatcagaattatcgtcatgaacatagccgacgtcgtcgaagtgtggccaaaagagttggtaaagttcactacagactggatatggataatgaaactatacatctcgaattagaaccgcacacttatttcatggcaccgaactttgtaatcgagagacatcgacgtgatattcggactcgtaaaagggaaataagaagcactgactgtcattttcacggc…
UN006615	19.5106	-7.51173	1.43295	-4.54429	5.51217e-06	0.00379022	RNA recognition motif domain;RNA recognition motif domain	atggtcggctcaagagtttatgttggtggattaccgtatggagttcgtgaaagagatttggagcggttttttaaaggttatgggcgaacgcgcgatatcttaataaagaatggctatggcttcgttgaatttgaagactacagagatgcggacgatgcagtttatgagctaaatgggaaagagttactaggggaaagagtggttgttgaaccggcaagaggtacagctcgtggcagtcatagagaccgatatgatgatcgatacggaggccgccgtggtggaggtggtcgttataatgacaaatcatcttctcgttatgggccgccgctacgtaccgagtaccgcctgattgtggagaatttgtcaagccgcgtgagttggcagaaatgccac
UN009581	27.9548	-8.03149	1.28966	-5.4522	4.97517e-08	0.000118869	BTB/POZ domain;BTB/POZ domain	atggcggagcatacgttccttggcacttgggagatcgtgtcttgcacctttgagcataaaacggaaatttctggcttagaaggcattaaatttcgcctggacgatacgaatgatatcacctggtataatgatttggttaatccacttcctgaatcaaaagactgcggcacttgctgcgattcggcgagtgtcttatttagttgtgaaaccttcgatgtgaacgaaacgaatctacgtttagtattcggcgcctttgctggacatagcatagaatttagaacaaacactttaacaccgactgatacattaattttggactgcgaaaactggtatacattggagtgcaagcggctgaaggagtgccatgctgctggacaggaaaaggagttctctttcgca…
UN009745	9.63953	6.92634	1.45328	4.0779	4.54435e-05	0.0206811	Huntingtin family	aaattgagcggcagcagtgacacaattggctcgttctttaacaatttgatttcgaatgcagcttccgagtcgatgagcaaactgtttcgcccatcgtcaggagcacgcgccacacctacaaaaagcgccgcaaccccaaccagtgagaaggtggatgttgtctctaccatatcggtggcagcgagcagtactgcgcccatggatagcatttctttgatatcaacaactagcagtggcaataaagtgcaggattcgagtatctccgcggcggctgatccgcaatctgattccgcgcacacgtacacacaatccaatgccagctcttcgttgggcatgcacgacgatacggtatccacggcattgttggtggacacgagtttgcatagtgtgggcgaaatt…
UN010498	42.2119	-8.62278	1.4125	-5.39667	6.78882e-08	0.000144179	Amidase signature domain	aagttgaaatcggtggatctggtaaaagcttacattgaacgcatcaaggaagtcgaacctcatatcaatgcagtggttcaagatcgatttgctgctgcgctcgaggaagcaattcgtgctgatgcactcatcgccaaagctacagacgaacaactaccagcactctttagccgctacactctacttggtataccatttacggtgaaagaatcttgcggtttgaagggcatgccaatacgtgttgggagccgccaacgtgcccatctaacaagtcctgagcatggtgaggtagtgagcaatgtagtggccgctggtggtataccattgttggtctccgtaacacccgaatactgctttagcatggaatcgaatccgactacgcaaaaacgatgcttgaat…
UN010985	13.7715	-7.00632	1.51062	-3.97606	7.00651e-05	0.0273311		ttttgtttgttttcaaatatagtttatgacccttgtaaagaaaatttcacttcgattgggagttgtgcaacatgccattgctcagtagcaccaaagtcatctttggaaatgcatgaaaatgcaggcactcctatttaccacacagctgttgggggacgctctaatgccagtggaacaagttcacaaaattctcaaaacgccgatgaacttccagcaataaaaatgcggatgcagcatgtgaatatacccccaggcgaagtaaatcatatggatatagagccaaaaattgattatgattccgcgattaatgcggccggtgcgaacactgatgtagaagactcttcgcctccgccaatgacggttcatacgaaatctaacgtatatgttgatgaagagcag…
UN013735	32.8865	-8.25953	1.38764	-5.23155	1.6809e-07	0.000229491	AMP-binding enzyme, C-terminal domain;AMP-dependent synthetase/ligase	tccgtttatttttgcacgctacacaatttctttgcttccacccaccctttacaggtcggtcagtacatcggtgagatggcgcgctatatacttgctactccaccatcgccgaacgatcgcgcacatcaggtgcgcctcattttcggcaacggtttgcgtccacaaatttggcctcaattcgtcgaacgtttcaatattcccaaggtgggtgaattctatggcgctactgaaggcaatgcaaatattatgaataacgacagcactgttggtgcgattggctttgtctcacgaatcctaccacaagtatatcctatatcgatcttacgcgccgattccgatactggtgaacccatacgcggtcccgacgggctgtgccaattgtgtaaacctaacgaacct…
UN013978	10.4692	-6.60872	1.45229	-3.862	0.000112465	0.04215	Target SNARE coiled-coil homology domain	gaagaggttattctcagaaagcaacaagtggatgcacttcaagcacagcttgcacaagtacatcggaaaataacgcaagacacaaattgggagcgagcagaactgtttgctcaatcgcccgtcgatactgatagagctggcacctcaactgaaaatgcatttccaacaaacaatttaagtgatgtcaacgctttgaagcaacggcaaatcgacattctggagaggcaaaatcgaggtttagagattttatctcaaacaatctcgagacaaaaaaatctcgcttcacaattaggtcaagaagtaggaaaccaaaatgatatactagataatttggcagatactatggaaagggttgatgcgcatgtacatgttgaaacaggcaatatcagcgaagtagat…
UN014193	36.7876	-8.42122	1.2847	-5.77662	7.62152e-09	2.42796e-05	GC-rich sequence DNA-binding factor;GC-rich sequence DNA-binding factor-like domain	cttgttgttaaaaaatctgaacccgatgttatccttaatgggcgtgcagcaatatgtgccggtcgaaacgacatgtccgaagaagacgagcccgaagaagaggaggatgatcgagatagcaatcatcgtttctctaagcctgagcatttgaaacaaatgttagaaagtggttccataccggacgcagcaatgatacatgcagctcgaaaacgtcgacaaaaagccagagagcaaggcgattttatacccgtcgaagaaccgaaagcgcccgtgaagaagggcagtcggttggcgcgtgatgatgtggaaggtgacaattcggatgatgaggaaagaatggacatgacaatcatgactggcaagaaggaacgtgaagaacggcgtgaacaattttacgcc…
UN014608	12.1445	-6.83202	1.47002	-3.9673	7.26918e-05	0.0277886	Glycosyl hydrolase, family 13, catalytic domain;Glycosyl hydrolase, family 13, catalytic domain	gtgtcaatttgtagtgaattcgctggtgtaaattctggcggctttccaaattatcatgcaaattacgattttatcgggtgggataaccatctgactttgaaacaactgaatgcagcccaaaagtggtggcaatcggcgaccttctatcaaatctatccaaggtcatttaaagacagcgatggcgatggcgtaggcgatttgaagggcattgcccaacagcttccttatctgaaggaaattggcatcactgcgacatggatatcgcctatcttcacttcgcctatggccgatttcggttatgacgtggctaattttaccaatatcgatccaaggtttggcactcttgacaacttcgatgcccttattgctagatctcgcgaagttggcgtgaagattgtt…
UN014958	13.3131	-6.9574	1.39696	-4.26455	2.00303e-05	0.010635	Protein kinase domain;Protein kinase domain;Casein kinase 1 gamma C-terminal	gatgactgcccagagggtataccgcgtgtgtattatttgggcacatgtggtggccgttataatgccatggtattagagttattgggactgtccttagaagatctcttcaatatttgttcccgtaaattttctcttaagactgtactgatgatatctcagcaacttctccaccggatcgaatatgttcatagtcggcacttaatctatagggatgtgaaacccgaaaacttcctcataggcagaacatcgacgaggcgggaaaaaattatacacataattgatttcggtttggccaaagaatacattgatttagatacaaataggcatataccatatcgggagcataaatctctcaccggcaccgcacgttatatgtcaataaatacacacatgggcaga…
UN016670	18.6477	-7.44265	1.32	-4.88079	1.05664e-06	0.000961744		aaaaaatacaagctgagagttttttgaaaaaaaatggatcagttctcgcatgacttaacggttgctcttatggaggaaacatcgttattagaccgtgcacgcgtaagtaggtggggtcaacgacgtaggactcgttcaacagggaatttgcgtaagtggaaaatttgatagagctacacccgtacaaatatatatttttaaaagttacgaatatttattcatatttgtggaacacggaacatacttggagccaatatcaaattttccaattattatttttctattcgagcttgtgccccgcagccaacagaaaaagaggactcttccagtagtccaagtgatgtacgcaaaacaacaaatattgatggcttagacataaagaatgttgatttgaaaact…
UN017378	20.7591	-4.11304	0.770307	-4.0413	5.31567e-05	0.0236288		gcagtgtacaaacgtttttactctcaattcaaacgaaggtggttggattctaagcgctcaaaatcgcgatttgaaagtaagaacgcaagttggcttgaaggaacttttaaaattgacttaagtaataatgagtgtgaaccttctaccagctctaaaactggtcgtccacgaaaatcctttgacgagtgttgtgatcgtgctaagcgatataaaagggatgaagtacgtgctatgtttccccaaaaagtgattgattttgcttctacatctaatatttcgaaagctgatcagaaaatttgccccaaaaaaacagttggtttgtttacaaagctagaactcacaaaagaaaaatatgagtatcttatgcactggttacaacgtgaaggatataacatactt…
UN020236	31.7591	-8.20815	1.36421	-5.28375	1.26564e-07	0.000201595	Otopetrin;Otopetrin	cggtcacttgcggataccgccgcctgttctatggtcaccataaacactcatggcgatggagatgatcgtcactttgctgcgaagcagtcgaaggagaaaaatcgtcgcaggggaaatgataatttgagctcggcactctcggctttttattgcaaaattctagtcttgatgggtgtctgcttgcccatcacagaagtgatctcacatcaaatacccacctttgtttaccaaggattctatgtttacctgtatgcgggaagcatactttttgtggctttcctttattcaacaactctccggaatcggacgctcttcaatgcgttaaagagctttcatgagcaaaacaacaatgtgcacttgaaacacaaagtcacacatttcggcagtttttatctacgt…
UN020610	61.865	5.43504	0.790211	5.61248	1.99445e-08	5.44599e-05	Alkaline phosphatase;Alkaline phosphatase;Alkaline phosphatase	atgtttaagtttggcgagacgttaatccttttgatggcactggtgatcgccgcaaatgcagagagcgatcctcacgacttcaccattcgaagcatgagtcgcgcaaatatgttgggcagcgggattatattggataattcggctgtgcctgtcgacgaactcgatccaaactattggcgtagatcggcgagtgaggaaattaaaagccgtctagccaccggacccaacaccaacaaagcgaagaacgtcatatttttcctaggcgatggcatgtcgctgaacacaatcactgctgcgcgcatactcaaaggacaacgtgagggcaatccaggcgaagaatcacagctcagcttcgaaaagttcccatacactggtttgagcaggacctactgcaccaat…
UN020916	14.1528	-7.0462	1.50094	-4.02828	5.61871e-05	0.0244082	Retinoblastoma-binding protein 5/Swd1;WD40 repeat;WD40 repeat;WD40 repeat	ttgctttctgcctcaacggacaacaatgtctgcatatgggatgtgctgagtggtgattgcgaccacaaatatcgctttccctcaccagtgctaaaagtgcagttcgacccacgcaatgacaaacgttttctcgtgtgtcccatgcgttatgcagcagtgctggtaaaaataggcgatacccacaaatgtcttcctctggattcggatggtgatctaaacattgttgcttcgtttgatcgtcgtggcaagcatatctacacaggcaatgctaaggggaaaattttggtattaaatgctgaaacattagaaattgtggcaagttttcgtattatcgtaggctcatcgagtgcgacggccgtaaagagtattgaatttgcacggaggggcgacgctttttta…
UN021680	17.1723	-7.326	1.49776	-4.22363	2.404e-05	0.0124189		aatatgcaagtgacagttgtaacggcgaaatttttaaacaaggttactaacatagtttgcttgtttgtttgcattttacttatttcatttatttcaaatgcgctccaggtgcacgatgttcgtgccggacgcgttcgtccaccaccaggcacatgcttactgtacgatgtcatcaagtgtcgcgatccagtcgttatgaattgtctaatcgatcaattgagtattgagacaatactgcttacagacacaaagcatatagcagaaaattttaccatgcaacaggagcaggtgccgcaaaatttacgtaaaattatagtaaccactgaaccggctttagagtactaccccgatccgaagtttcgcatgtattcgtttaatatagggccagcgcgtcttata…
UN022147	26.9009	8.41529	1.72272	4.3044	1.67442e-05	0.00914426	Cytochrome P450	atgatattttattatttaacgggaattctattgttcctgtggctctatattctttggagccgaagggaattttacaagttaatatttaaattgccgggccctcttggttatccaattgtgggcatggctcatcgtctattgaatagggaagaaattttacaagtctttgaaacggaagaacaaaagtacggacgaacgtttttttcgtggcttggtccttttcccttcttagtagttggggatcctcagatagcccaagacatcttaacctcacctcactgtgttaataagagtattatatataaagcattggatgatggcaccggcaaaggactttttagcttggcgaatccaaaatggaacagtcacagacgtctactaaaccctgcttttggacat…
UN023668	16.5401	21.0747	3.90993	5.13428	2.83231e-07	0.000338355	Carbohydrate kinase, FGGY, C-terminal	tttcgaaacggttctctagtacgtgattcatttaataaaactgaggctaatactgactggaacaagtttaatgaactacttgactcaacaccacgtggaaactacggaaatatggctttacattttcactctattgaaataattcctaatgttaagggagttttacgctggactcgaaacaattcagcggaaagttctgaagcagcaaaaggcgtacaaaaattcttgtcgccacaaactgaaattcgtgcgttagttgaagggcagatgcttcataaacgagccgtagctgcagacatgggctttcacttcggcgatgaggcaaaaattatagccactggaggagcatccgtaaataaatcgattttacaagtgatttcagatgtgttcaatgcacca…
UN024138	45.4293	-8.73002	1.54345	-5.00827	5.49219e-07	0.00058321		ttatttttagatgagtacatagcaacaaagaaaagtagttttcgcaacattggtaacaacagtggcggtgctgtgtctaaaccttcggaccatacctcgcctgtctttaaagatgagggacgaaattctaatgaagttaatgaggagcttaatgaagacaagcttatggatagtgatctggaaccactaggtgagcgatctctgctgaattccagtggtaaattgaacaagtcctttgggatttggcgaggccctagtgctgaaaaaaatttcattgatttggattacatgaaggatgaattcgaagagatgttcaatgatccagagatacagaaatcatgcaaagataaacatctaaacccccagcaaaaaattgacagaacggatttacgagaaaga…
UN024927	11.5188	-6.7504	1.3791	-4.16967	3.05046e-05	0.0145766		atggattttttacgtacaactacagtagaaacagcagagaaaattacaccaacaaaagtagtatcatcgatgagaacaatgagcacagaaaatgataccgctcacagagattttgatccacatataattgatgatcagtcctcaacatataactccattccttcaaattctacgtctgcatcgtctacatcatccacaacgatgtcacctcaactgcaattagaattgctggatagcttagacgagttacctacggatttttcaattaaatcggatgaattttctccagctccaagaactacgcaacaagtggatacgattcagttggcctccgatacagagcaacagttacaccaacaggtgctccaccatttaggattaagcttagctctagaagac…
UN026555	25.5801	-7.89632	1.42586	-4.83659	1.32086e-06	0.00114759	Protein phosphatase methylesterase, eukaryotic;Alpha/beta hydrolase fold-1	agagatattggggatcttgtgctaaagctttacccagaggatatcccgcctctctatctcgtcggccactctatgggcggcgctatagccgtccactttgcacacacagcgcaaatcccaagtataattggtattactgtaatagatatagtcgagggcactgcaatggaggctttagcaagcatgcaaagcttcctacgttcacgtcccacttactttaagagtataccaagtgccatcgaatggtgcatacgaagtggtcaagtacgcaatgttgatagcgcaaaagcctcaatgccgggacaaattattaattgcacaacgaagcagctggctaccaatgagctacctctagcagaagatgaaattgatgacggcgctgcagcaagtagctttaca…
UN026744	12779.2	3.91076	0.629756	4.62204	3.79989e-06	0.00279351	Hemocyanin/hexamerin middle domain;Hemocyanin/hexamerin;Hemocyanin, C-terminal	gccaacattgattacgccttcttcttgaacagcaccaaatatggctttgagaaggagcgccgtggcgagtattgggcttacaatttacaaacaatggtggcccgctactattgggaacgtttgtcgcaggagctcggtgaaacgccagagttctccggtaggagcgtctacgtgcagggttacaatccacatttgattggctataatggcatcggttttggttctcgtcaaaacaatttcgattataaaagatataaaaagctacatcagtacaataatttttatggctattatacgcgcgttactatgcaactggatcagggatattttacaaccaacaacggcacagttgtcaatttgcgtaaaccagaagccattgaagtgttagccaatttattg…
UN027380	17.9285	-7.3819	1.4182	-4.50001	6.79499e-06	0.00427142		gaacttgcctgggatcaaccttccattaattgccaagaatttaagaattggacaaataatgaacgctggtcaacacaaacgccgtggagcaaattggacacactggcgatatcgctcttacggaaagtattgtccacgaatcccacttaccgactgacgctagataaaattctcgatcacaaatggtgtaacatgcaattcaatgaaaacgaaaaatcacacgacctcgtcgactcgacggccgcactcgatatacactcgccgaaagccaaacgttcgcgcaaacattcaagtaatcaacgtctcacgaacaactttgtcgacgatacggtgtctcgtaattactgctcacaacccatgcccacgatacccattgatctgacagatgtgtgtagtgca…
UN028644	10.8468	-6.66651	1.42147	-3.98637	6.70923e-05	0.0267167	Zinc finger, RING-type;Pex, N-terminal	gttgccattatccttgaattcggtggagatgctttgtatctgcgaattttacagaaacttgaaaaacatattgaggataatgaggaaatcgtggcagaggcaaagcagaagctgctaacagcagttcgagtaatgcgttattccccgcagtacatcaaagcattgcataaatcgcttttttaccttcagtccaataagtatcaaatttccaagcgccttacgggcattaattatgtgctgatacgtcattggctacaaccagaattttcgctatacggctataaaatacttggaattataacatttttacaagtaacagtatcactagttataagcacatttgaagcatggaaagtgcatagaagaaagcggttagaaatgataagtgacaacacaaga…
UN035776	578.524	8.13206	1.37818	5.17497	2.27942e-07	0.000290459	GYR motif;GYR motif;GYR motif;GYR motif;GYR motif	atgacgctaaaatttcagaaacttatatgcattggcttgagcattcttgcttgcgtctgcgcgcaagctccttctgcagaatacctccccccaggagcaaattatggcgcttctgcaagcaatgtcatcgagaataatttcttggacagtgaaccgtacaatactttagctgacgacggttatcgttataggactgtacgacgtttccgattgcgacaccgccgagatgttaatgaattgtcgagtggctacttgccacctcaagcttccgcgcccgaaccagcatattctgtttcatcaccttatgacaactcaggagcttactctgtgccagctctagtttataccgcgccaagtacagtttatgatgccagctacgatgctgctgcggcagaacca…
UN041204	4728.32	4.05544	0.597595	5.1129	3.17257e-07	0.000356709	Hemocyanin/hexamerin;Hemocyanin, N-terminal;Hemocyanin/hexamerin middle domain	atgaagctggcattagtagtcatcgtagtcgctttaagcggcttcgttgcagtcgctgggcaggttttggagcctgccaaccagcaggtgaaatatgcggataaggaatttttggagaaacaaaaatttttgctcgaaatcgtttaccgcatggagaacccgctgttgttcgaagaatatctgaaatatgccaaggattttcatttcgacaagtctgactacactcaatatgaccaatacatggagatgttccagaaggcctacaaatcaggctacctattacctaaaggcgaattctttggtgctatggtaaagtcgcacataacccaagcgtggggcctcttcaattacttctactacgcgaaagactttgacgccttcatgaaggtggccagctgg…
UN041419	18.5351	-7.43784	1.43714	-4.47964	7.47704e-06	0.00446613	Pheromone/general odorant binding protein;Pheromone/general odorant binding protein	caggagtacaaggtacgcaatcaggatgatttgctgaaggcgcgcaaagaatgtatggaagcgaagaaggtcccagcagatcacattgagaagtacaagaagttcgagttccccgatgatgaggtgacgcgttgctacattgaatgcgttttcaacaaattccaactattcagtcctaccgaaggtttcaagacacaaaatctggttgctcaacttggccacaataaggaaaacaaagatgctctgaaagccgatattgagaagtgcgctgacaagaatgaacagaaatctgattcgtgtacatgggcctaccgtggattcaagtgcttcatcagcaagaacttatcgctggtgcaagaaagcctcaagaagaac
UN043488	24.2547	-4.93663	0.913493	-4.30943	1.63679e-05	0.00914426		ggtcggtacgtgcacgatgtccaaccgtatcgtcatattcatgacaaccgagaacttggaaaatataagcacatcccctatccctatgatggtggatatgggccatataatggttctaacattccatacatgcatgtcgatgtgccttatgcccacaatctttac
UN060221	16.1423	-7.23164	1.38496	-4.49952	6.81086e-06	0.00427142	Mos1 transposase, HTH domain	attatcagtaatatatttacgcttgtgtttaccaaacgaccaagagtgcatttttcgatttttacaatgtctgatttgattgagcagagaagtgccatcaaattttgtttgcggaatgaaatttcggctgcggaaacgtttagcatgttgcagaaggcatttggtgattcgaccatgtcgcagaaaaatgtttataagtggtacaaagacttcaaagagggtcgagaacgtgttgatgacttggagcgctccggacgaccatcgacgtcaacagatgaccaacacgtcaataaagtgaaggagttagtgctcaaaaatcgtcggttgactgttaaagaccttactgatatgatcggaatatcagaaggatctgtgaaaaccattttgaaagaccatttg…
UN066471	7063.96	3.03547	0.415486	4.89901	9.63224e-07	0.000920553	Serine proteases, trypsin domain;Serine proteases, trypsin domain	accatagcagctcaccctttccaggtgtgcttggaactcaagtccggttcacacttttgcggtggcagtatcgtcagctctgagttcatcgttaccgccgcccattgctttcaaacgtattcggcatcacaaatctacgttcgtttgtgttcaacctattacaacagtggtggagaattggtttctgtaaaagcattcacttaccatcctgtctacaattcaaagaccatggtcaacgacattgctgtcatccgcttgtcttctccagtggcagagtcagaaaatattaaatacatcaaattgtctgaagagacaccagcaactggcactttggctgtagtcaccggttggggtactaaatgataccttacttgcatatctttgcccactactctccaa…
UN067508	12911.1	2.79092	0.448659	3.99172	6.55955e-05	0.0266764	Aspartic peptidase A1 family;Peptidase family A1 domain	attttgggaggttccgattccagctactaccagggtgaactcaccaacacatctatcaccgaacaaggctactggcaattcagtttggatggcgctaccatagacggacaagtgatgagcagcagtcgttgccaagccatcgccgatactgtcacctccctcatcgttgccccataaaatgcctacagtgtctacatgaatattgttgatcccgattatgatggtgtggttgatttctcactcatggactctctgcctgatatgtaattcgttattggtggaactactttctccgtaccagcttcgcaatatattctcgaagaagatggtcaatgctcacctgctgtcagctacatgggctctgacttctggatcttgggtgatatcttcattggattg…
UN072746	3338.96	2.57101	0.411938	3.81369	0.000136906	0.0493739	Cytochrome c oxidase subunit III-like;Cytochrome c oxidase subunit III	catagtagattatctccaacaattgaattaggggattcatgaccaccagctggaattaaacctttcaacacatttcaaattcctttattaattacagctatcttattagcctcaggagtaactgttacatgagcacatcatagtttaatagaaggtaataattctcaaactacacaaggattattctttacagtattattagtagtatattttactattttacaagcatatgagtatattgaatcaccattcacaattgctgattcagattacggatctacattttttatagctacaggatttgttggaatccatgtattaattggaacaactttcttattaatctgtttaatccgacatttaaataatcatttttcaaaaacacatcttttcggtttt…
UN089311	9092.68	3.1024	0.394117	5.33446	9.58309e-08	0.000183171	Serine proteases, trypsin domain;Serine proteases, trypsin domain	ttgccagacgaattagatggacgtattgtgaatggtgtagacaccaccattgcagctcacccttaccaggtgtccttgcaactcaagtccggttcacacttttgcggtggcagtatcgtcagctctgagttcatcgttaccgccgcccatttcttgcaaacgtattcggcatcacaaatctacgttcgtttgggttcaacctattacaactgtggtggcgaattggtttctgtaaaagctttcacttaccatcctggctacaattcaaagaccatggtcaacgacattgctgtcatccgcatgtcttctccagtggcagagtccgaaaatattaaatacatcaaattggctgaagagacaccagcaactggcactttggctgtagtcaccggttggggt…
UN097797	518.628	1.72891	0.182054	4.00381	6.23312e-05	0.0261865	Cytochrome b/b6, N-terminal	tgcatttatctacacattggtagaggattctattacggttcatacttatttacacctacatgactagtaggagtcctaattctatttttagttatagcaacagcattcatatgttacgttttaccttgagtgcaaatatcattctgaggagacacagttattacaaatttattatctgcaattccttacttaggaattgatttagatcaatgagtctgaggaggattcgcagtggataatgctactcttacacgtatctatacatttcattttattctaccatttattgtattagcaataacataaattcacctattatatttacataaaacaggatctaataacccaagcgtattaaattctaaaattgataaaaaaaca
UN099199	1313.63	3.0667	0.516519	4.00121	6.30207e-05	0.0261865	Serine proteases, trypsin domain	gcaacttgcactttttcagtagacaccggttgtggtactaaatgctaactaacttgcatatctttgcccactaatctccaagagctcgaagtagatattgttgatgaggcggattgcgcctctagcacgtacaagtatggttcgcaaatcaaggacacaatggtatgcgcttatgcagtgagtaaggatgcttgccagggtgactctggtggtcaattggtggctgacagccaattggtttgtgttgtatcatggggtaacggctgtgccaggactggctaccctggtgtgtactctgatgtaccttcactacgctcgtgggtcgagtctaccatggctagcatg
UN140872	1175.45	4.69521	0.899544	4.10786	3.99334e-05	0.0186167	Insect cuticle protein	cgacccaatcccgatgctgaaatcgtctaattggactctgatgttgggcctgaaagctacgtattctatttggagaccagcgatggtaccaagaaggaggaagcaggacaactgaaggatgttggcactgatcacgaagctatcgttgtccgaggaagcttctcgtgggtggatgagaagactggc
UN147244	312.47	4.17922	0.388239	8.18881	2.63823e-16	5.04271e-12		atcatgaatgccgccatcatcttcgcctgccttatggccgttgccttcgctcgccccaaccccgatgctgaaatcgtcaaattggactctgatgtgggacccgaaagctacgtattctcagtggaaaccagtgatggtaccaaaaaggacgaatctggaaaactgaaggatgttggctctgtccacgaaggaatcgtcgtccaaggt
UN165819	341.555	7.28114	1.38267	4.54276	5.55227e-06	0.00379022	Insect cuticle protein	gaaagctacgtattcaattaggagaccagcgatggtaccaagaacgaggaagctggaaaattgaaaaatattggctctgaaaacgaagctatcgctgtccacggcagctactcgtgggtggatgagaagtctggcgagaaattcaccgtgacatttgttgctgacgagaacggtttccatccttcaggcgctcatttgcccgtttgaccagttgct
UN169331	122.866	10.6036	1.39842	6.86749	6.53434e-12	4.16324e-08	Insect cuticle protein	gccttcgctcgcaccaatcacgatgctgaaatcgtcaaatttgactctgatgttgggcctgaaagctacgtattcaaattggagaccagcgatgctaccaagaaggaggaagcaggacaactgaaggatgttggcactgatcacgaaggtatcgttgtccgaggatgcttctcgtgggtggatgagtcgtctggagtgaatttctccgtcaactatgttgctgac
